# Supplementary material for: (6-Meth­oxy-2-oxo-2H-chromen-4-yl)methyl morpholine-4-carbodithio­ate
Source: Acta Crystallogr Sect E Struct Rep Online. 2013 Jan 9;69(Pt 2):o192. doi: 10.1107/S1600536812051847 (PMC3569253; doi:10.1107/S1600536812051847)
Supplement: Supplementary file 1 [file e-69-0o192-sup1.cif]

##############################################################################
#                                                                            #
# This CIF contains the data in a paper accepted for publication in          #
# Acta Crystallographica Section E. It conforms to the requirements of       #
# Notes for Authors for Acta Crystallographica Section E, and has been       #
# peer reviewed under the auspices of the IUCr Commission on Journals.       #
#                                                                            #
# Full details of the Crystallographic Information File format               #
# are given in the paper "The Crystallographic Information File (CIF):       #
# a New Standard Archive File for Crystallography" by S. R. Hall, F. H.      #
# Allen and I. D. Brown [Acta Cryst. (1991), A47, 655-685].                  #
#                                                                            #
# The current version of the core CIF dictionary is obtainable from          #
# ftp://ftp.iucr.org/pub/cif_core.dic.                                       #
#                                                                            #
# Software is freely available for graphical display of the structure(s)     #
# in this CIF. For information consult the CIF software page                 #
# http://www.iucr.org/resources/cif/software.                                #
#                                                                            #
# This file may be used for bona fide research purposes within the           #
# scientific community so long as proper attribution is given to the journal # 
# article from which it was obtained.                                        #
#                                                                            #
##############################################################################
data_I
_audit_creation_method     SHELXL-97
_chemical_name_systematic
;
(6-Methoxy-2-oxo-2<i>H</i>-chromen-4-yl)methyl morpholine-4-carbodithioate
;
_chemical_name_common     ?
_chemical_formula_moiety     'C16 H17 N O4 S2'
_chemical_formula_sum     'C16 H17 N O4 S2'
_chemical_formula_iupac     'C16 H17 N O4 S2'
_chemical_formula_weight     351.43
_chemical_melting_point     481
_symmetry_cell_setting     triclinic
_symmetry_space_group_name_H-M     'P -1'
_symmetry_space_group_name_Hall     '-P 1'
loop_
    _symmetry_equiv_pos_as_xyz
    'x, y, z'
    '-x, -y, -z'
_cell_length_a     7.0026(5)
_cell_length_b     7.9939(6)
_cell_length_c     14.8033(11)
_cell_angle_alpha     75.433(4)
_cell_angle_beta     86.642(4)
_cell_angle_gamma     78.355(4)
_cell_volume     785.49(10)
_cell_formula_units_Z     2
_cell_measurement_reflns_used     2725
_cell_measurement_theta_min     2.68
_cell_measurement_theta_max     25.00
_cell_measurement_temperature     296(2)
_exptl_crystal_description     Plate
_exptl_crystal_colour     colourless
_exptl_crystal_size_max     0.24
_exptl_crystal_size_mid     0.20
_exptl_crystal_size_min     0.12
_exptl_crystal_density_diffrn     1.486
_exptl_crystal_density_meas     ?
_exptl_crystal_density_method     'not measured'
_exptl_crystal_F_000     368
_exptl_absorpt_coefficient_mu     0.359
_exptl_absorpt_correction_type     multi-scan
_exptl_absorpt_process_details     '(SADABS; Sheldrick, 2007)'
_exptl_absorpt_correction_T_min     0.7700
_exptl_absorpt_correction_T_max     1.0000
_exptl_special_details
;
IR (KBr): 662 cm^-1^(C---S), 1233 cm^-1^1 (C=S), 1032 cm^-1^(C---O), 842 cm^-1^
(C---N),1118 cm^-1^(C---O---C), 1703 cm^-1^(C=O). GCMS: m/e: 335. 1H NMR (400
MHz, CDCl~3~, \\?, p.p.m.) 1.91 (m, 6H, Morpholine-CH~2~), 2.34 (s, 4H,
Morpholine --CH~2~), 4.63 (d, 2H, Methylene-CH~2~),5.88(s, 1H, Ar---H), 6.39
(s, 1H, Ar---H), 7.08 (s, 1H, Ar---H), 7.12 (s, 1H, Ar---H). Elemental
analysis for C~16~H~17~NO~3~S~2~: C, 57.21; H, 5.04; N, 4.11.
;
_diffrn_ambient_temperature     296(2)
_diffrn_radiation_type     MoK\a
_diffrn_radiation_wavelength     0.71073
_diffrn_radiation_source     'fine-focus sealed tube'
_diffrn_radiation_monochromator     graphite
_diffrn_measurement_device_type     'Bruker SMART CCD area-detector'
_diffrn_measurement_method     '\w and \f scans'
_diffrn_detector_area_resol_mean     ?
_diffrn_reflns_number     13583
_diffrn_reflns_av_R_equivalents     0.0244
_diffrn_reflns_av_sigmaI/netI     0.0182
_diffrn_reflns_theta_min     2.68
_diffrn_reflns_theta_max     25.00
_diffrn_reflns_theta_full     25.00
_diffrn_measured_fraction_theta_max     0.982
_diffrn_measured_fraction_theta_full     0.982
_diffrn_reflns_limit_h_min     -8
_diffrn_reflns_limit_h_max     8
_diffrn_reflns_limit_k_min     -9
_diffrn_reflns_limit_k_max     9
_diffrn_reflns_limit_l_min     -17
_diffrn_reflns_limit_l_max     17
_diffrn_standards_number     .
_diffrn_standards_interval_count     .
_diffrn_standards_interval_time     .
_diffrn_standards_decay_%     ?
_refine_special_details
;
Refinement of <i>F</i>^2^ against ALL reflections. The weighted <i>R</i>-factor
<i>wR</i> and goodness of fit <i>S</i> are based on <i>F</i>^2^, conventional
<i>R</i>-factors <i>R</i> are based on <i>F</i>, with <i>F</i> set to zero for
negative <i>F</i>^2^. The threshold expression of <i>F</i>^2^ >
2\s(<i>F</i>^2^) is used only for calculating <i>R</i>-factors(gt) <i>etc</i>.
and is not relevant to the choice of reflections for refinement.
<i>R</i>-factors based on <i>F</i>^2^ are statistically about twice as large
as those based on <i>F</i>, and <i>R</i>- factors based on ALL data will be
even larger.
;
_reflns_number_total     2725
_reflns_number_gt     2482
_reflns_threshold_expression     I>2\s(I)
_refine_ls_structure_factor_coef     Fsqd
_refine_ls_matrix_type     full
_refine_ls_R_factor_all     0.0300
_refine_ls_R_factor_gt     0.0270
_refine_ls_wR_factor_gt     0.0714
_refine_ls_wR_factor_ref     0.0733
_refine_ls_goodness_of_fit_ref     1.064
_refine_ls_restrained_S_all     1.064
_refine_ls_number_reflns     2725
_refine_ls_number_parameters     208
_refine_ls_number_restraints     0
_refine_ls_hydrogen_treatment     constr
_refine_ls_weighting_scheme     calc
_refine_ls_weighting_details
         'calc w=1/[\s^2^(Fo^2^)+(0.0403P)^2^+0.1479P] where P=(Fo^2^+2Fc^2^)/3'
_atom_sites_solution_hydrogens     geom
_atom_sites_solution_primary     direct
_atom_sites_solution_secondary     difmap
_refine_ls_shift/su_max     0.001
_refine_ls_shift/su_mean     0.000
_refine_diff_density_max     0.212
_refine_diff_density_min     -0.154
_refine_ls_extinction_method     none
_refine_ls_extinction_coef     ?
loop_
    _atom_type_symbol
    _atom_type_description
    _atom_type_scat_dispersion_real
    _atom_type_scat_dispersion_imag
    _atom_type_scat_source
    'C' 'C' 0.0033 0.0016
                         'International Tables Vol C Tables 4.2.6.8 and 6.1.1.4'
    'H' 'H' 0.0000 0.0000
                         'International Tables Vol C Tables 4.2.6.8 and 6.1.1.4'
    'N' 'N' 0.0061 0.0033
                         'International Tables Vol C Tables 4.2.6.8 and 6.1.1.4'
    'O' 'O' 0.0106 0.0060
                         'International Tables Vol C Tables 4.2.6.8 and 6.1.1.4'
    'S' 'S' 0.1246 0.1234
                         'International Tables Vol C Tables 4.2.6.8 and 6.1.1.4'
_computing_data_collection     'SMART (Bruker, 2001)'
_computing_cell_refinement     'SAINT (Bruker, 2001)'
_computing_data_reduction     'SAINT (Bruker, 2001)'
_computing_structure_solution     'SHELXS97 (Sheldrick, 2008)'
_computing_structure_refinement     'SHELXL97 (Sheldrick, 2008)'
_computing_molecular_graphics     'ORTEP-3 (Farrugia, 2012)'
_computing_publication_material     'SHELXL97 (Sheldrick, 2008)'
loop_
    _atom_site_type_symbol
    _atom_site_label
    _atom_site_fract_x
    _atom_site_fract_y
    _atom_site_fract_z
    _atom_site_U_iso_or_equiv
    _atom_site_adp_type
    _atom_site_calc_flag
    _atom_site_refinement_flags
    _atom_site_occupancy
    _atom_site_symmetry_multiplicity
    _atom_site_disorder_assembly
    _atom_site_disorder_group
    S S1 0.20243(5) 0.57411(5) 0.13634(2) 0.03769(12) Uani d . 1 1 . .
    S S2 0.56769(5) 0.71727(6) 0.06898(3) 0.04523(13) Uani d . 1 1 . .
    O O3 0.11086(15) 0.92127(12) 0.39849(7) 0.0387(2) Uani d . 1 1 . .
    O O4 0.3416(2) 1.06890(16) 0.34092(10) 0.0637(3) Uani d . 1 1 . .
    O O5 0.05206(16) 0.92565(15) -0.20255(7) 0.0481(3) Uani d . 1 1 . .
    O O6 -0.32490(16) 0.41563(13) 0.41094(8) 0.0478(3) Uani d . 1 1 . .
    N N7 0.25269(16) 0.75947(14) -0.03248(8) 0.0338(3) Uani d . 1 1 . .
    C C8 0.2732(2) 0.94051(19) 0.34374(10) 0.0423(3) Uani d . 1 1 . .
    C C9 0.3469(2) 0.80463(19) 0.29565(10) 0.0391(3) Uani d . 1 1 . .
    H H9 0.4639 0.8085 0.2627 0.047 Uiso calc R 1 1 . .
    C C10 0.2545(2) 0.67253(17) 0.29619(9) 0.0316(3) Uani d . 1 1 . .
    C C11 0.0733(2) 0.66496(16) 0.34768(8) 0.0302(3) Uani d . 1 1 . .
    C C12 0.0084(2) 0.79116(16) 0.39807(9) 0.0322(3) Uani d . 1 1 . .
    C C13 -0.1612(2) 0.79099(18) 0.45089(9) 0.0380(3) Uani d . 1 1 . .
    H H13 -0.2017 0.8758 0.4846 0.046 Uiso calc R 1 1 . .
    C C14 -0.2691(2) 0.66436(19) 0.45309(10) 0.0396(3) Uani d . 1 1 . .
    H H14 -0.3836 0.6639 0.4882 0.047 Uiso calc R 1 1 . .
    C C15 -0.2080(2) 0.53636(17) 0.40304(9) 0.0355(3) Uani d . 1 1 . .
    C C16 -0.0384(2) 0.53634(17) 0.35082(9) 0.0336(3) Uani d . 1 1 . .
    H H16 0.0020 0.4508 0.3176 0.040 Uiso calc R 1 1 . .
    C C17 -0.2599(2) 0.2748(2) 0.36796(13) 0.0518(4) Uani d . 1 1 . .
    H H17A -0.3539 0.1994 0.3787 0.078 Uiso calc R 1 1 . .
    H H17B -0.1370 0.2086 0.3939 0.078 Uiso calc R 1 1 . .
    H H17C -0.2448 0.3208 0.3020 0.078 Uiso calc R 1 1 . .
    C C18 0.3358(2) 0.53685(18) 0.24300(9) 0.0353(3) Uani d . 1 1 . .
    H H18A 0.3293 0.4206 0.2818 0.042 Uiso calc R 1 1 . .
    H H18B 0.4718 0.5408 0.2280 0.042 Uiso calc R 1 1 . .
    C C19 0.34447(19) 0.69401(16) 0.04920(9) 0.0311(3) Uani d . 1 1 . .
    C C20 0.0686(2) 0.71676(19) -0.05329(10) 0.0407(3) Uani d . 1 1 . .
    H H20A -0.0043 0.6857 0.0042 0.049 Uiso calc R 1 1 . .
    H H20B 0.0962 0.6156 -0.0802 0.049 Uiso calc R 1 1 . .
    C C21 -0.0524(2) 0.8689(2) -0.11983(11) 0.0441(4) Uani d . 1 1 . .
    H H21A -0.1690 0.8341 -0.1351 0.053 Uiso calc R 1 1 . .
    H H21B -0.0923 0.9658 -0.0901 0.053 Uiso calc R 1 1 . .
    C C22 0.2181(2) 0.9831(2) -0.18091(11) 0.0497(4) Uani d . 1 1 . .
    H H22A 0.1762 1.0806 -0.1518 0.060 Uiso calc R 1 1 . .
    H H22B 0.2864 1.0260 -0.2383 0.060 Uiso calc R 1 1 . .
    C C23 0.3561(2) 0.8398(2) -0.11672(10) 0.0430(3) Uani d . 1 1 . .
    H H23A 0.4142 0.7502 -0.1491 0.052 Uiso calc R 1 1 . .
    H H23B 0.4600 0.8887 -0.0989 0.052 Uiso calc R 1 1 . .
loop_
    _atom_site_aniso_label
    _atom_site_aniso_U_11
    _atom_site_aniso_U_22
    _atom_site_aniso_U_33
    _atom_site_aniso_U_12
    _atom_site_aniso_U_13
    _atom_site_aniso_U_23
    S1 0.0381(2) 0.0462(2) 0.0334(2) -0.01826(16) 0.00258(14) -0.01081(15)
    S2 0.0298(2) 0.0622(3) 0.0451(2) -0.01602(17) -0.00144(16) -0.00997(18)
    O3 0.0470(6) 0.0347(5) 0.0383(5) -0.0103(4) -0.0010(4) -0.0142(4)
    O4 0.0665(8) 0.0560(7) 0.0859(9) -0.0322(6) 0.0105(7) -0.0352(6)
    O5 0.0433(6) 0.0585(7) 0.0405(6) -0.0172(5) -0.0066(5) -0.0014(5)
    O6 0.0432(6) 0.0412(6) 0.0627(7) -0.0158(5) 0.0115(5) -0.0164(5)
    N7 0.0285(6) 0.0383(6) 0.0351(6) -0.0111(5) 0.0005(5) -0.0066(5)
    C8 0.0440(9) 0.0426(8) 0.0438(8) -0.0140(7) -0.0039(7) -0.0118(6)
    C9 0.0347(8) 0.0430(8) 0.0414(8) -0.0098(6) 0.0002(6) -0.0118(6)
    C10 0.0328(7) 0.0316(6) 0.0278(6) -0.0024(5) -0.0047(5) -0.0045(5)
    C11 0.0343(7) 0.0283(6) 0.0254(6) -0.0030(5) -0.0039(5) -0.0032(5)
    C12 0.0397(8) 0.0283(6) 0.0274(6) -0.0052(6) -0.0052(6) -0.0044(5)
    C13 0.0457(9) 0.0344(7) 0.0323(7) -0.0020(6) 0.0026(6) -0.0107(6)
    C14 0.0400(8) 0.0397(7) 0.0356(7) -0.0049(6) 0.0065(6) -0.0067(6)
    C15 0.0372(8) 0.0307(7) 0.0361(7) -0.0076(6) -0.0006(6) -0.0029(5)
    C16 0.0397(8) 0.0279(6) 0.0331(7) -0.0042(6) 0.0001(6) -0.0090(5)
    C17 0.0464(9) 0.0387(8) 0.0733(11) -0.0102(7) -0.0034(8) -0.0174(8)
    C18 0.0342(7) 0.0351(7) 0.0344(7) -0.0033(6) -0.0012(6) -0.0072(5)
    C19 0.0292(7) 0.0295(6) 0.0366(7) -0.0051(5) 0.0034(5) -0.0127(5)
    C20 0.0337(8) 0.0456(8) 0.0436(8) -0.0170(6) -0.0039(6) -0.0041(6)
    C21 0.0327(8) 0.0516(9) 0.0454(8) -0.0084(7) -0.0024(6) -0.0068(7)
    C22 0.0481(10) 0.0533(9) 0.0456(9) -0.0225(8) -0.0038(7) 0.0023(7)
    C23 0.0342(8) 0.0559(9) 0.0381(8) -0.0149(7) 0.0036(6) -0.0061(7)
_geom_special_details
;
All s.u.'s (except the s.u. in the dihedral angle between two l.s. planes) are
estimated using the full covariance matrix. The cell s.u.'s are taken into
account individually in the estimation of s.u.'s in distances, angles and
torsion angles; correlations between s.u.'s in cell parameters are only used
when they are defined by crystal symmetry. An approximate (isotropic)
treatment of cell s.u.'s is used for estimating s.u.'s involving l.s. planes.
;
loop_
    _geom_bond_atom_site_label_1
    _geom_bond_atom_site_label_2
    _geom_bond_site_symmetry_2
    _geom_bond_distance
    _geom_bond_publ_flag
    S1 C19 . 1.7846(13) ?
    S1 C18 . 1.8107(14) ?
    S2 C19 . 1.6620(14) ?
    O3 C8 . 1.3682(18) ?
    O3 C12 . 1.3792(16) ?
    O4 C8 . 1.2083(18) ?
    O5 C21 . 1.4105(19) ?
    O5 C22 . 1.4136(19) ?
    O6 C15 . 1.3661(17) ?
    O6 C17 . 1.4134(19) ?
    N7 C19 . 1.3363(17) ?
    N7 C20 . 1.4662(18) ?
    N7 C23 . 1.4733(18) ?
    C8 C9 . 1.440(2) ?
    C9 C10 . 1.344(2) ?
    C9 H9 . 0.9300 ?
    C10 C11 . 1.4453(19) ?
    C10 C18 . 1.4995(18) ?
    C11 C12 . 1.3909(19) ?
    C11 C16 . 1.4028(19) ?
    C12 C13 . 1.383(2) ?
    C13 C14 . 1.373(2) ?
    C13 H13 . 0.9300 ?
    C14 C15 . 1.395(2) ?
    C14 H14 . 0.9300 ?
    C15 C16 . 1.378(2) ?
    C16 H16 . 0.9300 ?
    C17 H17A . 0.9600 ?
    C17 H17B . 0.9600 ?
    C17 H17C . 0.9600 ?
    C18 H18A . 0.9700 ?
    C18 H18B . 0.9700 ?
    C20 C21 . 1.499(2) ?
    C20 H20A . 0.9700 ?
    C20 H20B . 0.9700 ?
    C21 H21A . 0.9700 ?
    C21 H21B . 0.9700 ?
    C22 C23 . 1.504(2) ?
    C22 H22A . 0.9700 ?
    C22 H22B . 0.9700 ?
    C23 H23A . 0.9700 ?
    C23 H23B . 0.9700 ?
loop_
    _geom_angle_atom_site_label_1
    _geom_angle_atom_site_label_2
    _geom_angle_atom_site_label_3
    _geom_angle_site_symmetry_1
    _geom_angle_site_symmetry_3
    _geom_angle
    _geom_angle_publ_flag
    C19 S1 C18 . . 103.85(6) ?
    C8 O3 C12 . . 121.50(11) ?
    C21 O5 C22 . . 109.50(12) ?
    C15 O6 C17 . . 117.51(12) ?
    C19 N7 C20 . . 124.03(11) ?
    C19 N7 C23 . . 120.79(12) ?
    C20 N7 C23 . . 113.08(11) ?
    O4 C8 O3 . . 117.00(14) ?
    O4 C8 C9 . . 126.27(15) ?
    O3 C8 C9 . . 116.73(12) ?
    C10 C9 C8 . . 122.97(14) ?
    C10 C9 H9 . . 118.5 ?
    C8 C9 H9 . . 118.5 ?
    C9 C10 C11 . . 118.87(13) ?
    C9 C10 C18 . . 120.67(13) ?
    C11 C10 C18 . . 120.46(12) ?
    C12 C11 C16 . . 118.41(13) ?
    C12 C11 C10 . . 117.82(12) ?
    C16 C11 C10 . . 123.77(12) ?
    O3 C12 C13 . . 116.84(12) ?
    O3 C12 C11 . . 121.63(12) ?
    C13 C12 C11 . . 121.52(13) ?
    C14 C13 C12 . . 119.35(13) ?
    C14 C13 H13 . . 120.3 ?
    C12 C13 H13 . . 120.3 ?
    C13 C14 C15 . . 120.46(13) ?
    C13 C14 H14 . . 119.8 ?
    C15 C14 H14 . . 119.8 ?
    O6 C15 C16 . . 124.29(13) ?
    O6 C15 C14 . . 115.64(13) ?
    C16 C15 C14 . . 120.07(13) ?
    C15 C16 C11 . . 120.20(12) ?
    C15 C16 H16 . . 119.9 ?
    C11 C16 H16 . . 119.9 ?
    O6 C17 H17A . . 109.5 ?
    O6 C17 H17B . . 109.5 ?
    H17A C17 H17B . . 109.5 ?
    O6 C17 H17C . . 109.5 ?
    H17A C17 H17C . . 109.5 ?
    H17B C17 H17C . . 109.5 ?
    C10 C18 S1 . . 111.36(9) ?
    C10 C18 H18A . . 109.4 ?
    S1 C18 H18A . . 109.4 ?
    C10 C18 H18B . . 109.4 ?
    S1 C18 H18B . . 109.4 ?
    H18A C18 H18B . . 108.0 ?
    N7 C19 S2 . . 124.57(10) ?
    N7 C19 S1 . . 112.68(10) ?
    S2 C19 S1 . . 122.74(8) ?
    N7 C20 C21 . . 111.40(12) ?
    N7 C20 H20A . . 109.3 ?
    C21 C20 H20A . . 109.3 ?
    N7 C20 H20B . . 109.3 ?
    C21 C20 H20B . . 109.3 ?
    H20A C20 H20B . . 108.0 ?
    O5 C21 C20 . . 111.41(12) ?
    O5 C21 H21A . . 109.3 ?
    C20 C21 H21A . . 109.3 ?
    O5 C21 H21B . . 109.3 ?
    C20 C21 H21B . . 109.3 ?
    H21A C21 H21B . . 108.0 ?
    O5 C22 C23 . . 112.76(13) ?
    O5 C22 H22A . . 109.0 ?
    C23 C22 H22A . . 109.0 ?
    O5 C22 H22B . . 109.0 ?
    C23 C22 H22B . . 109.0 ?
    H22A C22 H22B . . 107.8 ?
    N7 C23 C22 . . 110.63(12) ?
    N7 C23 H23A . . 109.5 ?
    C22 C23 H23A . . 109.5 ?
    N7 C23 H23B . . 109.5 ?
    C22 C23 H23B . . 109.5 ?
    H23A C23 H23B . . 108.1 ?
loop_
    _geom_hbond_atom_site_label_D
    _geom_hbond_atom_site_label_H
    _geom_hbond_atom_site_label_A
    _geom_hbond_site_symmetry_A
    _geom_hbond_distance_DH
    _geom_hbond_distance_HA
    _geom_hbond_distance_DA
    _geom_hbond_angle_DHA
    _geom_hbond_publ_flag
    C14 H14 O6 2_466 0.93 2.5500 3.4582(19) 166.00 yes
    C17 H17B O3 1_545 0.96 2.5700 3.386(2) 143.00 yes
    C18 H18B S2 . 0.97 2.5500 3.1527(14) 120.00 yes
data_global
_journal_data_validation_number     ?
_journal_date_recd_electronic     2012-11-02
_journal_date_accepted     2012-12-25
_journal_name_full     'Acta Crystallographica, Section E'
_journal_year     2013
_journal_volume     69
_journal_issue      2
_journal_page_first     o192
_journal_page_last     o192
_journal_paper_category     QO
_journal_paper_doi     10.1107/S1600536812051847
_journal_coeditor_code     GW2129
_publ_contact_author_name     'H.C.Devarajegowda'
_publ_contact_author_address
;
Department of Physics
Yuvaraja's College (Constituent College)
University of Mysore Mysore
Karnataka
India
;
_publ_contact_author_email     'devarajegowda@yahoo.com'
_publ_contact_author_fax     '+91 0821 2419292'
_publ_contact_author_phone     '+91 0821 2518101'
_publ_section_title
;
(6-Methoxy-2-oxo-2<i>H</i>-chromen-4-yl)methyl morpholine-4-carbodithioate
;
loop_
    _publ_author_name
    _publ_author_address
    'H. C. Devarajegowda'
;
Department of Physics
Yuvaraja's College (Constituent College)
University of Mysore, Mysore 570 005
Karnataka, India
;
    'K. Mahesh Kumar'
;
Department of Chemistry
Karnatak University's Karnatak Science College
Dharwad, Karnataka 580 001, India
;
    'S. Seenivasa'
;
Deapartment of Studies and Research in Chemistry
Tumkur University
Tumkur 572 103
Karnataka, India
;
    'H. K. Arunkashi'
;
Department of Physics
Yuvaraja's College (Constituent College)
University of Mysore, Mysore 570 005
Karnataka, India
;
    'O. Kotresh'
;
Department of Chemistry
Karnatak University's Karnatak Science College
Dharwad, Karnataka 580 001, India
;
