# Supplementary material for: (6-Meth­oxy-2-oxo-2H-chromen-4-yl)methyl morpholine-4-carbodithio­ate
Source: Acta Crystallogr Sect E Struct Rep Online. 2013 Jan 9;69(Pt 2):o192. doi: 10.1107/S1600536812051847 (PMC3569253; doi:10.1107/S1600536812051847)
Supplement: Supplementary file 2 [file e-69-0o192-Isup2.hkl]

#
# h,k,l, Fc-squared, Fo-squared, sigma(Fo-squared) and status flag
#
data_I
_shelx_title ' CHEM_MaheshK_J23_0m in P-1'
_shelx_refln_list_code          4
_shelx_F_calc_maximum       80.96
_exptl_crystal_F_000       368.00
_reflns_d_resolution_high  0.8409
 
loop_
 _symmetry_equiv_pos_as_xyz
 'x, y, z'
 '-x, -y, -z'
 
_cell_length_a     7.0026
_cell_length_b     7.9939
_cell_length_c    14.8033
_cell_angle_alpha  75.433
_cell_angle_beta   86.642
_cell_angle_gamma  78.355
 
_shelx_F_squared_multiplier     1.000
 
loop_
 _refln_index_h
 _refln_index_k
 _refln_index_l
 _refln_F_squared_calc
 _refln_F_squared_meas
 _refln_F_squared_sigma
 _refln_observed_status
   1   0   0      627.49      611.98     11.88 o
   2   0   0     1781.24     1746.15     25.47 o
   3   0   0      807.08      895.15     11.54 o
   5   0   0       83.73       74.51      1.66 o
   6   0   0       47.33       45.13      1.50 o
   7   0   0       55.67       53.78      2.53 o
   8   0   0       79.03       82.01      3.08 o
  -7   1   0       45.54       40.26      2.44 o
  -6   1   0      157.26      140.56      3.26 o
  -5   1   0       41.84       39.65      1.37 o
  -4   1   0     1335.32     1464.56     15.36 o
  -3   1   0      562.43      561.77      7.27 o
  -2   1   0      183.79      203.49      2.64 o
  -1   1   0     1666.05     1668.59     34.27 o
   0   1   0      254.59      263.42      2.52 o
   1   1   0     4994.03     4711.95     74.76 o
   2   1   0      859.05      895.08     12.18 o
   3   1   0      143.79      149.60      3.01 o
   4   1   0      393.24      418.12      6.97 o
   5   1   0      276.63      262.65      3.47 o
   6   1   0       79.29       77.81      1.71 o
   7   1   0        0.25        0.00      0.51 o
   8   1   0        3.88        4.20      1.65 o
  -7   2   0       25.00       26.62      1.80 o
  -6   2   0      284.41      276.42      5.23 o
  -5   2   0       22.40       20.07      2.09 o
  -4   2   0        1.83        3.72      0.44 o
  -3   2   0      308.23      308.27      3.85 o
  -2   2   0       73.94       75.97      1.62 o
  -1   2   0     1919.49     1932.44     21.59 o
   0   2   0      210.41      230.62      2.80 o
   1   2   0       11.12       10.47      0.28 o
   2   2   0      895.98      926.44     18.20 o
   3   2   0      170.86      174.77      4.46 o
   4   2   0        2.12        3.93      0.43 o
   5   2   0       79.73       80.22      1.52 o
   6   2   0       13.65       12.91      0.78 o
   7   2   0      410.51      411.34      6.32 o
   8   2   0       15.83       26.32      3.69 o
  -7   3   0        0.06        0.61      0.73 o
  -6   3   0       99.81      103.44      3.01 o
  -5   3   0       29.59       26.51      1.60 o
  -4   3   0      396.02      390.00      5.93 o
  -3   3   0      127.68      124.71      1.92 o
  -2   3   0      171.62      176.46      2.29 o
  -1   3   0      716.95      750.53     14.04 o
   0   3   0      102.79      110.06      1.70 o
   1   3   0       58.54       47.25      0.97 o
   2   3   0        7.28        5.45      0.43 o
   3   3   0       83.03       83.20      3.57 o
   4   3   0      285.96      246.87      9.05 o
   5   3   0       26.93       25.70      1.38 o
   6   3   0      443.04      457.44      7.84 o
   7   3   0      159.94      166.25      6.23 o
   8   3   0       17.63       23.58      2.42 o
  -6   4   0        2.49        2.14      1.24 o
  -5   4   0        0.42        0.00      0.59 o
  -4   4   0       53.25       58.66      2.04 o
  -3   4   0       35.43       34.12      1.05 o
  -2   4   0      803.34      816.55     10.46 o
  -1   4   0        0.61        0.40      0.15 o
   0   4   0      159.60      162.06      2.39 o
   2   4   0     1521.13     1659.80     22.83 o
   3   4   0        1.30        3.50      0.71 o
   4   4   0      735.36      717.48     10.55 o
   5   4   0      346.86      355.84      6.07 o
   6   4   0       80.83       77.15      2.70 o
   7   4   0        0.50        0.00      1.33 o
   8   4   0       22.15       22.09      2.48 o
  -5   5   0       15.84       17.37      1.52 o
  -4   5   0        2.64        3.26      0.76 o
  -3   5   0       40.55       44.31      1.51 o
  -2   5   0      355.82      313.04      4.25 o
  -1   5   0      103.43      102.91      1.57 o
   0   5   0      143.19      137.88      1.77 o
   1   5   0      311.45      301.81      3.83 o
   2   5   0       20.14       20.39      1.03 o
   3   5   0      515.86      476.53      5.86 o
   4   5   0       48.20       48.55      1.48 o
   5   5   0      239.47      232.57      5.70 o
   6   5   0      336.47      325.45      8.76 o
   7   5   0       50.28       54.80      3.36 o
  -5   6   0       92.21       92.38      3.04 o
  -4   6   0        2.57        1.67      0.56 o
  -3   6   0        0.47        0.81      0.49 o
  -2   6   0       15.37       15.37      0.92 o
  -1   6   0        1.57        2.57      0.42 o
   0   6   0      211.59      202.74      2.84 o
   1   6   0       10.39       12.19      0.62 o
   2   6   0       22.00       25.81      0.84 o
   3   6   0      202.45      200.69      2.77 o
   4   6   0       42.26       41.94      1.82 o
   5   6   0      106.91       95.89      3.20 o
   6   6   0        2.08        2.08      0.87 o
   7   6   0        0.16        0.00      0.73 o
  -4   7   0        7.21       10.35      1.25 o
  -3   7   0       33.33       32.77      1.80 o
  -2   7   0        6.79        6.81      0.97 o
  -1   7   0       56.29       58.35      1.96 o
   0   7   0       28.89       27.39      0.92 o
   1   7   0       79.18       75.76      1.35 o
   2   7   0      112.19      111.80      2.18 o
   3   7   0        9.84        9.97      0.76 o
   4   7   0       26.56       28.71      1.65 o
   5   7   0       47.70       47.03      2.41 o
   6   7   0        6.15        7.03      1.23 o
  -2   8   0        1.06        0.89      1.08 o
  -1   8   0       37.28       36.91      1.81 o
   0   8   0      235.42      257.55      5.16 o
   1   8   0       22.61       23.94      1.24 o
   2   8   0       70.65       72.38      1.67 o
   3   8   0      168.23      158.18      4.01 o
   4   8   0        5.96        7.89      1.03 o
   5   8   0       29.35       30.01      1.56 o
   0   9   0       13.38       16.39      1.98 o
   1   9   0        0.01        1.08      0.99 o
   2   9   0       60.52       73.04      3.47 o
   3   9   0        8.56        9.69      1.12 o
  -2  -9   1       68.46       73.06      3.51 o
  -1  -9   1       11.05       11.78      1.43 o
  -5  -8   1       92.24       98.15      4.16 o
  -4  -8   1       48.46       46.75      3.23 o
  -3  -8   1      199.12      199.00      3.53 o
  -2  -8   1       22.89       26.95      1.32 o
  -1  -8   1       34.28       34.32      1.46 o
   0  -8   1      132.34      132.15      3.31 o
   1  -8   1      234.87      245.38      6.88 o
   2  -8   1       18.35       21.30      2.25 o
  -6  -7   1       35.40       38.33      2.58 o
  -5  -7   1       48.46       43.97      3.24 o
  -4  -7   1       93.21       87.91      2.35 o
  -3  -7   1      156.42      147.22      2.37 o
  -2  -7   1      101.22      103.87      2.15 o
  -1  -7   1        3.52        3.91      0.54 o
   0  -7   1       63.25       62.51      1.31 o
   1  -7   1        0.05        0.65      0.50 o
   2  -7   1        0.02        0.00      0.35 o
   3  -7   1       25.98       25.93      1.29 o
  -7  -6   1       14.94       20.31      1.90 o
  -6  -6   1       18.60       17.73      1.73 o
  -5  -6   1       57.35       54.86      2.47 o
  -4  -6   1       77.25       77.15      1.68 o
  -3  -6   1      301.74      291.29      3.70 o
  -2  -6   1       63.96       61.46      1.27 o
  -1  -6   1      147.00      153.84      2.32 o
   0  -6   1        0.90        0.85      0.25 o
   1  -6   1        2.58        2.14      0.44 o
   2  -6   1       39.04       40.77      1.45 o
   3  -6   1        9.11        9.75      0.83 o
   4  -6   1       39.93       45.41      1.71 o
   5  -6   1       33.78       37.58      2.29 o
  -7  -5   1        0.02        0.00      0.85 o
  -6  -5   1      139.27      138.66      7.69 o
  -5  -5   1        6.73        7.56      1.05 o
  -4  -5   1       10.63       10.45      1.14 o
  -3  -5   1       37.26       39.11      0.94 o
  -2  -5   1        0.66        0.69      0.43 o
  -1  -5   1      144.32      131.52      2.13 o
   0  -5   1      167.57      163.96      2.04 o
   1  -5   1        9.37       10.24      0.46 o
   2  -5   1      578.50      560.05      8.02 o
   3  -5   1        1.20        1.44      0.45 o
   4  -5   1      117.37      117.46      3.10 o
   5  -5   1      105.87      114.92      3.31 o
  -7  -4   1        8.92        7.75      1.57 o
  -6  -4   1        9.80        9.21      1.23 o
  -5  -4   1      172.04      179.56      4.32 o
  -4  -4   1     1240.99     1228.51     18.91 o
  -3  -4   1        1.25        1.66      0.59 o
  -2  -4   1     1008.66     1131.60     15.94 o
  -1  -4   1      889.89      944.62     14.42 o
   0  -4   1      570.49      569.14      7.17 o
   1  -4   1      422.72      419.95      4.43 o
   2  -4   1      340.73      366.66      4.68 o
   3  -4   1        2.71        2.11      0.45 o
   4  -4   1      301.48      303.30      6.25 o
   5  -4   1      304.93      315.47      5.95 o
   6  -4   1        6.76       12.28      2.85 o
  -8  -3   1       33.51       35.73      3.04 o
  -7  -3   1       88.95       86.01      5.29 o
  -6  -3   1      115.54      116.10      2.63 o
  -5  -3   1      131.01      126.16      3.41 o
  -4  -3   1     1013.33      982.10     18.18 o
  -3  -3   1      374.85      406.20      8.84 o
  -2  -3   1     1303.17     1387.89     20.55 o
  -1  -3   1      117.85      114.57      2.15 o
   0  -3   1       84.36       83.98      1.70 o
   1  -3   1       48.68       48.35      0.70 o
   2  -3   1     1134.89     1110.83     12.70 o
   3  -3   1      129.92      122.01      1.92 o
   4  -3   1       28.75       27.65      1.73 o
   5  -3   1        4.61        2.65      0.73 o
   6  -3   1        0.01        0.78      0.71 o
   7  -3   1       14.37       17.84      2.34 o
  -8  -2   1        0.01        0.00      0.95 o
  -7  -2   1      179.09      176.96      5.29 o
  -6  -2   1       33.81       33.82      1.73 o
  -5  -2   1       90.00       90.23      1.62 o
  -4  -2   1        9.53       10.94      0.67 o
  -3  -2   1       28.50       25.34      2.61 o
  -2  -2   1     3000.07     3016.15     67.99 o
  -1  -2   1     1787.19     1833.10     19.33 o
   0  -2   1      154.48      164.60      2.45 o
   1  -2   1      636.21      684.67      8.77 o
   2  -2   1      470.68      521.11      6.42 o
   3  -2   1      168.51      162.99      2.13 o
   4  -2   1      377.83      364.24      5.42 o
   5  -2   1      162.78      170.26      4.12 o
   6  -2   1      191.52      199.79      5.65 o
   7  -2   1       49.24       45.20      2.34 o
  -8  -1   1       14.84       14.91      3.75 o
  -7  -1   1       43.04       40.68      1.69 o
  -6  -1   1        2.40        2.52      0.49 o
  -5  -1   1      554.37      531.94      6.37 o
  -4  -1   1      643.25      610.34      9.32 o
  -3  -1   1      139.95      137.82      3.23 o
  -2  -1   1       32.46       28.57      1.08 o
  -1  -1   1      372.15      428.34      7.24 o
   0  -1   1      856.88      877.16     10.01 o
   1  -1   1        2.14        4.37      0.44 o
   2  -1   1       18.58       18.99      0.54 o
   3  -1   1     1247.35     1253.43     13.80 o
   4  -1   1      124.99      116.69      2.02 o
   5  -1   1        3.99        5.66      0.53 o
   6  -1   1        0.04        0.00      0.48 o
   7  -1   1        1.65        1.64      0.83 o
  -8   0   1      188.30      187.70      6.25 o
  -7   0   1        7.97        8.33      1.15 o
  -6   0   1       42.58       40.86      1.45 o
  -5   0   1       12.55       12.13      0.75 o
  -4   0   1       44.49       54.25      1.28 o
  -3   0   1      544.59      518.82      6.86 o
  -2   0   1      444.76      438.83      7.61 o
  -1   0   1       39.45       42.29      0.91 o
   1   0   1     2399.93     2411.85     27.13 o
   2   0   1      606.14      638.81      7.92 o
   3   0   1       36.13       33.78      1.05 o
   4   0   1       32.10       33.77      1.21 o
   5   0   1      787.57      765.13     11.82 o
   6   0   1      167.66      160.60      3.40 o
   7   0   1       14.57       15.80      1.54 o
   8   0   1        8.82        8.38      1.30 o
  -7   1   1        0.19        0.57      0.78 o
  -6   1   1      331.60      316.13      5.24 o
  -5   1   1      106.15      105.64      2.03 o
  -4   1   1      145.70      159.38      2.63 o
  -3   1   1     1299.04     1356.14     16.10 o
  -2   1   1      427.41      429.46      5.10 o
  -1   1   1      839.81      832.61     13.61 o
   0   1   1      873.09      869.05      9.12 o
   1   1   1     1052.18     1052.20     15.61 o
   2   1   1      778.33      826.79      9.81 o
   3   1   1      862.24      938.87     13.98 o
   5   1   1       35.10       28.53      1.14 o
   6   1   1      331.11      310.28      4.08 o
   7   1   1        9.56       12.49      0.98 o
  -7   2   1        8.49        7.81      1.67 o
  -6   2   1       92.78       88.86      2.63 o
  -5   2   1       23.82       24.49      1.93 o
  -4   2   1       55.61       52.90      1.32 o
  -3   2   1      279.91      291.50      3.96 o
  -2   2   1        5.69        4.77      0.40 o
  -1   2   1     1709.52     1701.62     33.30 o
   0   2   1     5932.78     5547.39     88.90 o
   1   2   1      161.66      155.84      2.35 o
   2   2   1      690.64      720.19     13.18 o
   4   2   1      182.80      173.74      3.18 o
   5   2   1       51.51       50.03      1.21 o
   6   2   1      155.71      147.27      2.43 o
   7   2   1       32.78       29.96      1.78 o
   8   2   1      144.97      147.85      7.50 o
  -7   3   1       34.60       32.28      2.03 o
  -6   3   1        5.36        6.74      1.16 o
  -5   3   1        6.25        5.80      0.93 o
  -4   3   1      537.28      524.52      7.47 o
  -3   3   1      454.23      465.18      5.93 o
  -2   3   1       28.58       31.80      0.61 o
   0   3   1      148.79      146.12      1.99 o
   1   3   1      328.83      322.09      4.31 o
   2   3   1      732.65      800.12     13.20 o
   3   3   1      723.48      671.30     96.87 o
   4   3   1      711.58      719.35     24.09 o
   5   3   1      537.57      542.55      8.73 o
   6   3   1       44.95       47.79      1.62 o
   7   3   1       60.51       54.09      3.01 o
   8   3   1       26.95       32.98      3.56 o
  -6   4   1      198.84      192.72      4.46 o
  -5   4   1      175.38      177.20      4.00 o
  -4   4   1      214.44      215.23      5.38 o
  -3   4   1        3.13        1.94      0.34 o
  -2   4   1       27.94       26.67      0.86 o
  -1   4   1      395.81      403.59      3.67 o
   0   4   1       20.30       20.81      0.54 o
   1   4   1      591.39      558.95      7.30 o
   3   4   1        5.13        7.46      0.71 o
   4   4   1      140.15      141.57      2.66 o
   5   4   1      276.07      275.51      5.01 o
   6   4   1      299.56      303.48      6.13 o
   7   4   1      284.15      284.76      8.00 o
   8   4   1        1.57        0.42      0.98 o
  -6   5   1       11.00        7.89      1.20 o
  -5   5   1       17.48       19.93      3.25 o
  -4   5   1        1.65        0.38      0.57 o
  -3   5   1       31.87       36.45      1.31 o
  -2   5   1      576.64      582.08      7.09 o
  -1   5   1       12.34       14.18      0.63 o
   0   5   1        0.05        0.42      0.17 o
   1   5   1      220.61      230.27      3.26 o
   3   5   1      762.19      770.23      8.90 o
   4   5   1      235.53      238.22      3.97 o
   5   5   1       17.02       16.50      1.15 o
   6   5   1       90.91       81.70      3.01 o
   7   5   1       56.48       51.53      2.88 o
  -5   6   1       25.08       24.83      1.79 o
  -4   6   1       24.58       25.74      1.28 o
  -3   6   1       65.29       66.24      2.11 o
  -2   6   1       12.02       12.60      0.80 o
  -1   6   1        4.55        4.38      0.77 o
   0   6   1      113.30      117.73      1.82 o
   1   6   1       28.22       25.52      0.79 o
   2   6   1        4.72        5.32      0.48 o
   3   6   1      107.93      104.49      2.07 o
   4   6   1      770.62      734.49      8.83 o
   5   6   1      207.78      175.84      3.71 o
   6   6   1       21.53       23.50      1.91 o
   7   6   1        3.49        2.67      0.97 o
  -4   7   1        8.32        9.63      1.33 o
  -3   7   1        0.06        0.00      0.42 o
  -2   7   1       47.56       42.81      1.88 o
  -1   7   1        8.64        9.33      0.94 o
   0   7   1     1015.21     1018.65     12.63 o
   1   7   1      136.55      147.21      2.15 o
   2   7   1      140.09      136.25      2.20 o
   3   7   1       77.15       71.54      1.67 o
   4   7   1       55.86       48.44      1.48 o
   5   7   1        0.12        0.00      0.58 o
   6   7   1       60.23       63.31      2.88 o
  -2   8   1        1.46        4.70      1.30 o
  -1   8   1       31.71       30.58      1.69 o
   0   8   1       17.43       20.20      2.12 o
   1   8   1       15.54       16.96      1.56 o
   2   8   1       37.07       37.88      1.39 o
   3   8   1       44.22       45.20      1.98 o
   4   8   1        3.54        2.10      0.55 o
   5   8   1       39.95       37.71      1.72 o
   0   9   1       49.57       47.33      1.96 o
   1   9   1       10.88        9.96      1.17 o
   2   9   1       13.39       16.08      1.93 o
   3   9   1        5.19        4.58      0.83 o
  -4  -8   2      153.63      153.19      4.76 o
  -3  -8   2       57.22       66.50      2.53 o
  -2  -8   2        1.22        1.30      0.54 o
  -1  -8   2        3.01        3.54      0.51 o
   0  -8   2      145.08      147.78      3.43 o
   1  -8   2       22.61       17.97      3.31 o
   2  -8   2        0.09        0.79      1.33 o
  -6  -7   2       18.58       22.03      2.01 o
  -5  -7   2        8.74        8.29      1.30 o
  -4  -7   2       20.56       19.15      1.07 o
  -3  -7   2       35.02       31.71      1.41 o
  -2  -7   2       69.79       71.18      1.85 o
  -1  -7   2        2.42        2.01      0.38 o
   0  -7   2      210.94      217.18      3.39 o
   1  -7   2       13.72       11.31      1.95 o
   2  -7   2       16.69       18.51      1.21 o
   3  -7   2       13.87       15.91      1.47 o
  -6  -6   2      107.15      104.13      4.45 o
  -5  -6   2      126.24      130.90      4.90 o
  -4  -6   2        1.71        1.65      0.43 o
  -3  -6   2       75.66       71.58      1.45 o
  -2  -6   2       71.62       71.92      1.36 o
  -1  -6   2      105.01      115.72      1.93 o
   0  -6   2       39.62       43.10      0.95 o
   1  -6   2        2.18        1.68      0.42 o
   2  -6   2       18.32       18.42      1.15 o
   3  -6   2       28.01       25.78      1.32 o
   4  -6   2        0.40        0.00      0.50 o
  -7  -5   2        7.27        7.06      1.48 o
  -6  -5   2        2.14        1.05      0.94 o
  -5  -5   2       15.65       14.93      1.16 o
  -4  -5   2       22.80       24.97      1.35 o
  -3  -5   2       15.23       16.38      0.69 o
  -2  -5   2       99.41      101.56      1.78 o
  -1  -5   2     1086.00     1129.40     10.92 o
   0  -5   2      263.31      257.77      2.72 o
   1  -5   2       11.14       11.65      0.49 o
   2  -5   2        9.78        9.00      0.66 o
   3  -5   2        0.06        0.00      0.38 o
   4  -5   2       30.31       30.37      2.08 o
   5  -5   2       44.57       48.77      2.37 o
  -7  -4   2       17.58       19.02      2.20 o
  -6  -4   2       51.64       53.26      3.01 o
  -5  -4   2      690.40      676.88     11.52 o
  -4  -4   2      333.67      308.41      5.01 o
  -3  -4   2      294.10      277.12      4.84 o
  -2  -4   2       26.48       30.40      1.04 o
  -1  -4   2      249.29      269.30      3.76 o
   0  -4   2      239.52      251.47      3.26 o
   1  -4   2      383.87      367.74      3.71 o
   2  -4   2      201.81      208.29      3.00 o
   3  -4   2      156.82      159.82      3.00 o
   4  -4   2        1.06        3.74      1.30 o
   5  -4   2      176.76      176.67      4.67 o
   6  -4   2      104.29      100.18      3.17 o
  -8  -3   2        4.63        7.75      2.29 o
  -7  -3   2      102.37      104.04      3.21 o
  -6  -3   2      653.20      621.35      9.18 o
  -5  -3   2      971.98      928.69     12.63 o
  -4  -3   2      120.01      124.83      2.81 o
  -1  -3   2     1012.90     1082.55     14.66 o
   0  -3   2       94.72       88.59      1.37 o
   1  -3   2       32.54       39.09      0.67 o
   2  -3   2     2679.54     2601.32     31.31 o
   3  -3   2       47.27       50.14      2.13 o
   4  -3   2       20.25       23.55      1.85 o
   5  -3   2       41.87       44.11      4.25 o
   6  -3   2        0.06        0.23      0.68 o
   7  -3   2       33.10       37.02      2.23 o
  -8  -2   2        3.48        1.70      0.98 o
  -7  -2   2       13.17       12.69      1.20 o
  -6  -2   2      141.07      136.91      2.87 o
  -5  -2   2      378.58      358.91      4.19 o
  -4  -2   2      908.39      917.24     11.09 o
  -3  -2   2        5.77        6.98      1.41 o
  -2  -2   2      328.38      323.68      5.24 o
  -1  -2   2      376.61      381.92      4.81 o
   0  -2   2        0.31        0.67      0.18 o
   1  -2   2      121.09      131.48      1.45 o
   2  -2   2        4.11        4.38      0.43 o
   3  -2   2       94.76       83.59      1.35 o
   4  -2   2      170.46      162.28      3.20 o
   5  -2   2      106.80      113.53      3.25 o
   6  -2   2       14.37       14.20      1.94 o
   7  -2   2       21.36       23.57      1.75 o
  -8  -1   2      125.75      125.00      4.60 o
  -7  -1   2      137.69      134.88      3.20 o
  -6  -1   2       22.00       19.18      1.06 o
  -5  -1   2      145.78      156.18      2.54 o
  -4  -1   2      204.14      181.76      8.50 o
  -3  -1   2      197.61      230.67      4.27 o
  -2  -1   2      537.14      534.69      8.85 o
  -1  -1   2     1352.78     1323.53     15.02 o
   0  -1   2       31.11       29.87      0.47 o
   2  -1   2      146.46      131.20      1.82 o
   3  -1   2        9.69        9.51      0.56 o
   4  -1   2      169.23      160.80      2.72 o
   5  -1   2       25.05       22.45      1.07 o
   6  -1   2       77.66       78.69      2.73 o
   7  -1   2        0.22        0.00      0.71 o
  -8   0   2        8.70       12.99      1.51 o
  -7   0   2      277.13      268.49      5.32 o
  -6   0   2       39.14       39.77      1.61 o
  -5   0   2       29.73       27.84      1.17 o
  -4   0   2      153.72      169.75      2.93 o
  -3   0   2     2749.08     2830.75     32.70 o
  -2   0   2      897.19      920.88     13.48 o
   0   0   2      152.81      165.62      1.75 o
   1   0   2      100.98      115.81      1.93 o
   2   0   2      337.77      345.30      3.93 o
   3   0   2      718.80      727.66      9.80 o
   4   0   2       34.92       39.15      1.12 o
   5   0   2      106.96      105.46      2.14 o
   6   0   2      366.24      350.38      5.92 o
   7   0   2        0.37        0.00      0.65 o
   8   0   2        0.57        0.21      0.70 o
  -7   1   2        2.41        2.44      0.90 o
  -6   1   2      119.38      121.10      3.09 o
  -5   1   2      313.90      296.40      4.16 o
  -4   1   2      282.27      299.76      4.26 o
  -3   1   2       20.61       17.27      0.65 o
  -2   1   2      344.32      326.39      4.01 o
   0   1   2     1764.36     1682.24     18.33 o
   1   1   2       73.40       78.63      1.56 o
   2   1   2       20.82       22.36      0.68 o
   3   1   2     2164.38     2265.86     28.25 o
   4   1   2      101.96      102.67      2.98 o
   5   1   2        7.18        5.69      0.72 o
   6   1   2      256.06      235.80      5.17 o
   7   1   2       84.73       91.39      2.58 o
   8   1   2      172.38      180.41      5.84 o
  -7   2   2       55.84       54.74      2.86 o
  -6   2   2       66.27       69.30      2.24 o
  -5   2   2       36.72       35.42      1.48 o
  -4   2   2       28.38       25.73      0.96 o
  -3   2   2      175.72      166.24      2.48 o
  -2   2   2       27.12       24.04      0.74 o
  -1   2   2        1.46        1.32      0.15 o
   1   2   2        6.91        5.36      0.30 o
   2   2   2       28.49       22.82      0.85 o
   3   2   2      641.68      716.16     10.69 o
   5   2   2      377.58      363.41      4.77 o
   6   2   2      102.38      107.44      1.86 o
   7   2   2      112.51      129.72      2.89 o
   8   2   2      130.64      138.57      6.87 o
  -7   3   2       61.84       58.29      3.52 o
  -6   3   2      201.30      189.94      4.22 o
  -5   3   2        8.50        9.26      1.06 o
  -4   3   2       51.51       55.38      1.83 o
  -3   3   2       34.00       35.56      1.09 o
  -2   3   2      385.29      396.38      4.99 o
  -1   3   2      997.13     1097.52     10.18 o
   0   3   2       81.15       81.32      1.32 o
   1   3   2       64.91       75.06      1.23 o
   3   3   2     1482.11     1595.16     34.64 o
   4   3   2      644.46      626.92      9.51 o
   5   3   2      251.08      233.09      3.79 o
   6   3   2      185.38      195.07      4.06 o
   7   3   2       33.63       34.59      2.62 o
   8   3   2        3.66        2.00      1.12 o
  -6   4   2        7.25        8.53      1.45 o
  -5   4   2      237.08      249.76      4.95 o
  -4   4   2        4.87        5.79      0.74 o
  -3   4   2       15.51       13.79      0.89 o
  -2   4   2      501.68      548.59      5.97 o
  -1   4   2      388.15      336.57      3.27 o
   0   4   2        0.96        1.25      0.18 o
   1   4   2      253.47      271.39      3.83 o
   2   4   2      207.93      198.23      3.58 o
   3   4   2      149.54      143.60      2.52 o
   4   4   2      110.48       91.95      2.94 o
   5   4   2        7.74        6.71      0.65 o
   6   4   2        5.69        5.53      0.63 o
   7   4   2      313.58      324.66      7.59 o
   8   4   2       27.99       33.64      4.39 o
  -6   5   2        0.83        0.79      0.84 o
  -5   5   2        3.59        3.52      1.30 o
  -4   5   2       76.20       74.23      2.37 o
  -3   5   2      140.29      141.27      3.01 o
  -2   5   2       41.41       38.77      1.19 o
  -1   5   2       58.66       61.33      0.99 o
   0   5   2       88.77       93.92      1.30 o
   1   5   2      211.61      219.35      3.19 o
   2   5   2      207.24      217.05      3.41 o
   3   5   2      127.02      118.79      2.00 o
   4   5   2      272.85      250.93      4.14 o
   5   5   2        1.57        1.81      0.49 o
   6   5   2       43.21       40.96      1.79 o
   7   5   2      124.90      118.80      5.65 o
  -5   6   2        7.47        8.70      1.14 o
  -4   6   2       25.16       25.46      1.32 o
  -3   6   2       82.03       74.93      1.91 o
  -2   6   2       61.99       60.74      1.56 o
  -1   6   2        0.05        0.00      0.25 o
   0   6   2      246.64      245.39      3.31 o
   1   6   2      232.66      225.96      2.87 o
   2   6   2        2.98        2.51      0.38 o
   3   6   2       28.57       29.45      1.19 o
   4   6   2      350.75      363.93      4.90 o
   5   6   2        3.68        3.17      0.67 o
   6   6   2      149.93      156.56      4.47 o
   7   6   2       26.22       27.68      2.15 o
  -4   7   2        0.37        1.15      0.74 o
  -3   7   2       23.83       25.40      1.29 o
  -2   7   2      121.92      116.48      2.52 o
  -1   7   2      178.72      175.94      3.55 o
   0   7   2       34.07       34.90      1.18 o
   1   7   2      972.41      983.64     10.70 o
   2   7   2       22.54       20.51      0.99 o
   3   7   2      356.74      368.16      5.10 o
   4   7   2      278.01      259.99      4.15 o
   5   7   2       17.51       16.47      1.27 o
   6   7   2       64.94       69.26      2.96 o
  -2   8   2        9.63        9.51      1.57 o
  -1   8   2        4.11        4.08      0.96 o
   0   8   2      373.73      367.10      5.62 o
   1   8   2       96.54       95.84      2.18 o
   2   8   2        0.93        0.45      0.46 o
   3   8   2       71.93       73.64      1.94 o
   4   8   2       18.54       16.15      1.45 o
   5   8   2        0.64        0.00      0.58 o
   0   9   2       58.60       61.41      2.31 o
   1   9   2        5.98        6.58      1.02 o
   2   9   2       37.46       38.94      2.15 o
   3   9   2        2.90        1.81      0.70 o
  -4  -8   3       82.67       86.70      3.32 o
  -3  -8   3        0.33        0.81      0.74 o
  -2  -8   3       31.16       39.54      4.96 o
  -1  -8   3       10.50       10.95      0.90 o
   0  -8   3        2.38        1.55      0.60 o
   1  -8   3      151.66      153.85      5.26 o
  -5  -7   3      116.52      120.60      3.96 o
  -4  -7   3       76.31       73.57      1.90 o
  -3  -7   3       75.31       76.39      2.62 o
  -2  -7   3      152.74      153.35      4.73 o
  -1  -7   3       16.97       15.69      0.81 o
   0  -7   3      102.19      110.67      2.15 o
   1  -7   3       38.25       39.01      1.55 o
   2  -7   3       12.82       12.73      1.28 o
   3  -7   3       52.39       63.60      2.93 o
  -6  -6   3       34.64       34.40      2.97 o
  -5  -6   3      182.83      173.89      4.34 o
  -4  -6   3       13.39       14.18      1.19 o
  -3  -6   3       83.79       82.64      1.78 o
  -2  -6   3       32.66       35.05      0.96 o
  -1  -6   3       24.28       24.98      0.90 o
   0  -6   3       15.76       14.42      0.71 o
   1  -6   3        8.14        7.60      0.71 o
   2  -6   3       27.56       27.69      1.38 o
   3  -6   3       66.60       62.01      2.46 o
   4  -6   3        0.12        0.00      0.55 o
  -7  -5   3        5.70        4.76      4.07 o
  -6  -5   3       26.59       29.96      1.94 o
  -5  -5   3       26.47       23.38      1.59 o
  -4  -5   3      218.10      219.40      3.57 o
  -3  -5   3      113.82      108.39      2.02 o
  -2  -5   3        4.25        4.29      0.45 o
  -1  -5   3      238.07      258.83      3.17 o
   0  -5   3      746.68      750.18      7.77 o
   1  -5   3        1.78        2.77      0.30 o
   2  -5   3       83.87       82.19      1.79 o
   3  -5   3      264.00      255.55      4.50 o
   4  -5   3       48.25       46.30      3.12 o
   5  -5   3      152.43      155.37      6.54 o
  -7  -4   3       46.19       45.95      3.32 o
  -6  -4   3       14.41       11.79      2.48 o
  -5  -4   3       90.14       98.80      3.05 o
  -4  -4   3      569.89      541.25      7.93 o
  -3  -4   3     1033.16     1022.32     12.14 o
  -2  -4   3        5.24        6.53      0.81 o
  -1  -4   3      669.33      709.67      8.04 o
   0  -4   3        0.92        0.83      0.18 o
   1  -4   3      196.56      194.18      2.18 o
   2  -4   3       96.15       87.97      1.91 o
   3  -4   3       69.79       67.74      1.81 o
   4  -4   3       98.31       99.42      3.77 o
   5  -4   3       99.95       94.15      3.29 o
   6  -4   3        4.80        5.08      1.18 o
  -7  -3   3       50.49       51.27      2.38 o
  -6  -3   3       38.57       37.09      1.87 o
  -5  -3   3      434.82      428.09      6.67 o
  -4  -3   3       35.44       33.63      1.36 o
  -3  -3   3      465.41      495.62      7.11 o
  -2  -3   3       24.43       21.02      0.95 o
  -1  -3   3     2645.05     2644.05     32.74 o
   0  -3   3      103.34      100.93      1.55 o
   1  -3   3       36.31       34.37      0.72 o
   2  -3   3      391.48      387.83      4.99 o
   3  -3   3       13.77       14.36      0.69 o
   4  -3   3      190.35      184.46      4.31 o
   5  -3   3      133.60      127.59      3.68 o
   6  -3   3       27.08       26.70      3.18 o
  -8  -2   3        1.13        1.22      0.94 o
  -7  -2   3        2.96        2.44      0.98 o
  -6  -2   3       10.55        9.50      0.89 o
  -5  -2   3      446.35      431.65      5.29 o
  -4  -2   3     1665.10     1609.12     18.68 o
  -3  -2   3       37.17       30.35      1.47 o
  -2  -2   3      774.74      858.55     12.99 o
  -1  -2   3       67.54       60.91      1.07 o
   0  -2   3      467.28      500.10      5.72 o
   1  -2   3     2223.14     2189.45     22.80 o
   2  -2   3       97.47      104.56      1.63 o
   3  -2   3       14.86       15.30      0.77 o
   4  -2   3      366.77      359.45      5.85 o
   5  -2   3       57.76       55.49      2.39 o
   6  -2   3       25.01       23.49      1.83 o
   7  -2   3        2.55        1.64      1.25 o
  -8  -1   3       68.42       82.29      3.69 o
  -7  -1   3      207.18      207.06      5.21 o
  -6  -1   3        0.04        0.46      0.38 o
  -5  -1   3        0.00        0.00      0.25 o
  -4  -1   3      907.32      875.41     13.64 o
  -3  -1   3      114.96      116.10      2.56 o
  -2  -1   3     1480.72     1537.87     24.17 o
  -1  -1   3     1296.18     1257.87     11.93 o
   0  -1   3      519.82      542.94      5.71 o
   1  -1   3     6553.98     6146.21    200.87 o
   2  -1   3     2628.87     2711.60     33.28 o
   3  -1   3       37.10       46.34      0.96 o
   4  -1   3      868.90      860.50      9.87 o
   5  -1   3      397.83      415.10      5.90 o
   6  -1   3      126.57      134.72      3.73 o
   7  -1   3       19.73       21.34      2.09 o
  -8   0   3        6.26        5.18      0.96 o
  -7   0   3       31.03       37.58      1.92 o
  -6   0   3       10.12       11.85      1.91 o
  -5   0   3      413.91      420.72      5.37 o
  -4   0   3       42.06       47.59      1.25 o
  -3   0   3     1075.67     1217.11     17.28 o
  -2   0   3     3112.60     3159.81     36.38 o
  -1   0   3     3371.47     3212.63     35.96 o
   0   0   3     1139.87     1129.16     12.40 o
   1   0   3     1054.71     1119.07     11.45 o
   2   0   3     2047.88     2097.78     25.90 o
   3   0   3      969.76      973.06     10.30 o
   4   0   3       60.82       59.48      1.62 o
   5   0   3       76.81       75.55      1.73 o
   6   0   3      270.66      282.20      4.54 o
   7   0   3       34.82       35.04      2.17 o
   8   0   3       28.69       36.02      2.46 o
  -7   1   3      194.58      178.71      5.00 o
  -6   1   3        0.16        0.00      0.44 o
  -5   1   3      197.32      190.50      2.80 o
  -4   1   3        6.51        7.26      0.76 o
  -3   1   3       11.97       15.95      1.10 o
  -2   1   3      263.46      254.84      3.19 o
  -1   1   3      654.28      696.95      7.98 o
   1   1   3      768.63      835.33     11.54 o
   2   1   3        1.86        0.34      0.33 o
   3   1   3     2303.32     2348.17     31.17 o
   4   1   3       43.73       47.23      1.15 o
   5   1   3      187.68      182.90      3.14 o
   7   1   3       21.35       23.12      1.72 o
   8   1   3       29.69       33.35      2.69 o
  -7   2   3        0.01        0.18      0.71 o
  -6   2   3        0.02        0.00      0.53 o
  -5   2   3        2.79        3.91      0.56 o
  -4   2   3       73.44       76.24      1.65 o
  -3   2   3      605.19      581.22      6.80 o
  -2   2   3       22.53       27.01      0.64 o
  -1   2   3     1691.39     1754.13     15.67 o
   0   2   3     1971.82     1990.90     19.07 o
   1   2   3      167.22      182.88      2.01 o
   2   2   3      810.05      847.31     15.26 o
   3   2   3       47.33       57.32      1.76 o
   5   2   3     1457.22     1439.76     16.60 o
   6   2   3      289.60      296.59      4.50 o
   7   2   3      257.31      248.16      4.97 o
   8   2   3       17.72       22.27      2.25 o
  -7   3   3        5.15        4.96      1.18 o
  -6   3   3       51.72       52.96      2.12 o
  -5   3   3      234.26      246.31      4.42 o
  -4   3   3       51.23       51.99      1.61 o
  -3   3   3      513.20      487.25      5.22 o
  -2   3   3      190.50      206.06      3.58 o
  -1   3   3     4825.60     4980.77     45.35 o
   0   3   3      427.55      437.95      6.56 o
   1   3   3      203.51      238.17      3.07 o
   2   3   3      511.43      520.81      7.57 o
   3   3   3        5.66        8.50      0.85 o
   4   3   3       26.66       35.02      1.10 o
   5   3   3      173.86      157.53      2.82 o
   6   3   3      874.77      841.67     10.67 o
   7   3   3      420.70      420.50      6.72 o
   8   3   3      165.73      170.88      4.70 o
  -6   4   3       41.03       42.95      2.25 o
  -5   4   3      298.72      299.59      5.73 o
  -4   4   3        0.68        0.69      0.45 o
  -3   4   3      292.49      311.32      4.20 o
  -2   4   3      105.79      127.12      1.77 o
  -1   4   3     2082.39     2263.20     19.43 o
   0   4   3     1442.63     1548.48     14.34 o
   1   4   3      163.02      156.53      2.43 o
   2   4   3      915.36      955.03     26.28 o
   3   4   3      336.23      372.77      6.65 o
   4   4   3      440.69      427.73      5.85 o
   5   4   3      112.17      116.66      2.25 o
   6   4   3        0.73        0.54      0.44 o
   7   4   3       17.95       24.29      2.31 o
   8   4   3       24.48       30.64      2.25 o
  -6   5   3       27.17       33.75      2.64 o
  -5   5   3      267.72      265.67      5.29 o
  -4   5   3      112.85      110.83      2.92 o
  -3   5   3        0.18        0.00      0.27 o
  -2   5   3      264.39      263.61      3.70 o
  -1   5   3      198.75      194.87      2.25 o
   0   5   3       53.05       50.94      0.89 o
   2   5   3      246.72      263.82      3.97 o
   3   5   3       34.38       31.85      0.88 o
   4   5   3      368.80      347.52      5.29 o
   5   5   3      185.26      176.24      3.80 o
   6   5   3      145.92      138.63      3.28 o
   7   5   3       11.72       10.75      1.37 o
  -5   6   3        0.03        0.33      0.71 o
  -4   6   3       27.30       31.01      1.37 o
  -3   6   3        3.42        3.43      0.58 o
  -2   6   3       19.59       21.59      0.97 o
  -1   6   3       95.64       91.04      1.94 o
   0   6   3        1.35        1.81      0.30 o
   1   6   3      973.21      942.64      9.90 o
   2   6   3      270.26      261.36      3.46 o
   3   6   3       16.41       11.42      0.67 o
   4   6   3       21.25       18.74      0.87 o
   5   6   3        0.01        0.21      0.48 o
   6   6   3       95.77      100.64      2.78 o
   7   6   3       60.25       66.00      3.72 o
  -4   7   3        0.82        0.00      0.68 o
  -3   7   3       40.20       41.29      1.58 o
  -2   7   3       71.36       70.09      1.85 o
  -1   7   3        0.55        0.01      0.73 o
   0   7   3       30.44       30.26      0.99 o
   1   7   3       12.92       12.64      0.73 o
   2   7   3        0.17        0.35      0.35 o
   3   7   3      244.64      229.36      3.52 o
   4   7   3       65.79       56.96      1.51 o
   5   7   3        0.10        0.56      0.58 o
   6   7   3      164.59      158.61      3.76 o
  -2   8   3        7.66        9.77      1.66 o
  -1   8   3       16.73       14.37      1.19 o
   0   8   3       44.25       39.29      1.69 o
   1   8   3      119.62      125.08      2.83 o
   2   8   3        0.86        0.42      0.44 o
   3   8   3      105.37      107.66      2.23 o
   4   8   3       61.18       61.96      2.72 o
   5   8   3       97.11       99.75      2.85 o
   0   9   3       66.79       70.27      2.70 o
   1   9   3        1.73        1.33      0.67 o
   2   9   3       48.15       56.24      2.74 o
   3   9   3       14.43       12.89      1.20 o
   4   9   3        0.18        0.22      0.59 o
  -3  -8   4       32.12       29.94      2.73 o
  -2  -8   4       18.82       18.82      2.11 o
  -1  -8   4       15.47       12.63      1.01 o
   0  -8   4        0.04        0.00      0.53 o
   1  -8   4      213.28      214.94      6.56 o
  -5  -7   4      187.35      191.90      3.59 o
  -4  -7   4        4.42        4.92      0.89 o
  -3  -7   4       12.13       12.39      0.88 o
  -2  -7   4       79.69       75.86      3.08 o
  -1  -7   4        8.00        9.94      0.76 o
   0  -7   4      106.40      109.40      2.56 o
   1  -7   4        5.03        6.40      0.76 o
   2  -7   4       56.13       53.34      4.51 o
   3  -7   4       20.08       22.01      1.69 o
  -6  -6   4        3.71        4.28      0.94 o
  -5  -6   4       95.68       98.60      3.12 o
  -4  -6   4      121.20      120.59      2.70 o
  -3  -6   4      178.45      181.97      3.25 o
  -2  -6   4        3.27        2.40      0.43 o
  -1  -6   4        0.16        0.00      0.22 o
   0  -6   4      198.21      188.18      2.84 o
   1  -6   4      121.71      125.49      3.07 o
   2  -6   4       16.65       17.03      0.92 o
   3  -6   4        7.09        8.43      1.15 o
   4  -6   4       21.68       24.91      1.30 o
  -7  -5   4        0.43        0.00      0.69 o
  -6  -5   4       70.04       72.74      2.71 o
  -5  -5   4       47.80       39.38      3.09 o
  -4  -5   4       15.61       16.01      0.90 o
  -3  -5   4      194.68      192.21      3.25 o
  -2  -5   4      174.23      174.84      3.02 o
  -1  -5   4       29.66       30.76      0.81 o
   0  -5   4        1.83        0.50      0.24 o
   1  -5   4       15.23       15.24      0.69 o
   2  -5   4       33.46       30.85      1.71 o
   3  -5   4      251.97      244.10      4.72 o
   4  -5   4        5.68        3.47      0.98 o
   5  -5   4        8.89        9.24      1.22 o
  -7  -4   4        6.56        7.32      1.56 o
  -6  -4   4      407.37      412.50     10.42 o
  -5  -4   4      906.75      902.75     12.64 o
  -4  -4   4      714.09      720.75     10.17 o
  -3  -4   4        2.44        2.18      0.45 o
  -2  -4   4        0.08        1.04      0.28 o
  -1  -4   4        2.61        1.11      0.20 o
   0  -4   4       61.38       67.85      1.02 o
   1  -4   4        0.51        1.01      0.21 o
   2  -4   4       56.17       57.42      1.39 o
   3  -4   4      229.79      210.61      3.77 o
   4  -4   4        2.61        2.31      0.79 o
   5  -4   4        2.88        1.93      1.04 o
   6  -4   4        4.80        7.06      1.13 o
  -7  -3   4        2.15        2.45      0.85 o
  -6  -3   4       10.76       10.09      1.25 o
  -5  -3   4      254.44      243.30      4.43 o
  -4  -3   4      317.09      307.58      5.38 o
  -3  -3   4      111.91      107.25      1.67 o
  -2  -3   4        0.08        0.26      0.28 o
  -1  -3   4      447.41      438.39      5.36 o
   0  -3   4      161.86      159.37      2.26 o
   1  -3   4       32.41       39.96      0.73 o
   2  -3   4       53.45       56.52      1.27 o
   3  -3   4        0.47        0.84      0.28 o
   4  -3   4      426.55      419.38      7.84 o
   5  -3   4       44.22       38.76      2.30 o
   6  -3   4        4.77        3.43      0.89 o
  -7  -2   4      188.01      179.90      5.59 o
  -6  -2   4       44.90       43.05      1.75 o
  -5  -2   4      212.45      207.36      3.37 o
  -4  -2   4      494.74      484.66      5.87 o
  -3  -2   4      267.96      279.02      4.09 o
  -2  -2   4      515.92      590.43      7.93 o
  -1  -2   4       30.24       30.22      0.67 o
   0  -2   4       84.66       89.56      1.24 o
   1  -2   4     1483.45     1484.65     13.92 o
   2  -2   4      574.43      563.90      6.13 o
   3  -2   4      100.49      106.35      1.59 o
   4  -2   4        3.05        4.14      0.60 o
   5  -2   4      490.22      500.94      7.76 o
   6  -2   4       12.23       11.93      1.21 o
   7  -2   4       12.03       12.51      1.34 o
  -7  -1   4       26.40       26.67      1.53 o
  -6  -1   4       93.69       83.46      4.05 o
  -5  -1   4      483.77      492.44      5.63 o
  -4  -1   4      343.63      355.01      4.87 o
  -2  -1   4      740.69      734.77      8.87 o
  -1  -1   4     1819.55     1852.41     20.43 o
   0  -1   4       76.62       76.22      1.05 o
   1  -1   4     2368.33     2405.67     22.21 o
   2  -1   4      358.67      358.85      4.35 o
   3  -1   4      941.74      928.13      9.85 o
   4  -1   4      230.53      235.48      3.72 o
   5  -1   4        0.14        0.89      0.60 o
   6  -1   4        0.20        0.00      0.56 o
   7  -1   4      120.18      123.12      5.62 o
  -7   0   4       58.67       63.01      2.17 o
  -6   0   4       24.68       25.28      1.37 o
  -5   0   4      613.90      592.24      7.16 o
  -4   0   4      505.78      530.39      6.83 o
  -3   0   4      321.55      353.87      5.32 o
  -1   0   4       92.77      105.37      1.14 o
   0   0   4     5491.75     4812.80     54.13 o
   1   0   4     4381.10     4288.40     47.92 o
   2   0   4       84.21       78.98      1.49 o
   3   0   4      819.58      846.55      9.43 o
   4   0   4      660.36      652.05      7.67 o
   5   0   4        7.94        7.72      0.68 o
   6   0   4       36.94       36.30      1.42 o
   7   0   4       12.20       14.26      1.40 o
  -7   1   4        1.79        3.76      0.84 o
  -6   1   4        5.61        5.81      1.40 o
  -5   1   4      285.02      277.86      4.26 o
  -4   1   4        4.43        5.43      0.52 o
  -3   1   4       45.47       37.82      0.92 o
  -2   1   4      362.23      393.16      4.22 o
  -1   1   4       19.80       17.52      0.33 o
   0   1   4      138.30      153.30      1.87 o
   1   1   4     2573.10     2533.38     28.40 o
   2   1   4       14.67       13.24      0.56 o
   3   1   4      111.94      129.18      2.06 o
   4   1   4      109.33       97.57      1.77 o
   5   1   4      239.95      229.49      3.97 o
   6   1   4      152.46      155.51      3.46 o
   7   1   4       16.20       18.57      1.58 o
   8   1   4      136.29      142.52      4.27 o
  -7   2   4        8.26        9.12      2.06 o
  -6   2   4       79.63       71.87      2.99 o
  -5   2   4       68.79       66.97      1.94 o
  -4   2   4        0.72        0.43      0.27 o
  -3   2   4      285.33      267.87      3.51 o
  -2   2   4        2.05        0.64      0.18 o
  -1   2   4        8.29        7.10      0.23 o
   0   2   4     1841.64     1900.99     20.23 o
   2   2   4     1444.27     1425.69     24.99 o
   3   2   4       39.90       31.11      1.05 o
   4   2   4      180.84      179.77      2.92 o
   5   2   4      279.26      284.09      4.64 o
   6   2   4      122.80      120.79      2.23 o
   7   2   4       37.84       40.18      2.15 o
   8   2   4        3.38        3.81      1.21 o
  -7   3   4       29.24       28.92      2.24 o
  -6   3   4       22.64       25.40      1.93 o
  -5   3   4        3.33        3.61      0.79 o
  -4   3   4      215.57      222.12      4.05 o
  -3   3   4       71.15       74.32      1.63 o
  -2   3   4       40.73       35.12      0.93 o
  -1   3   4     4062.79     4099.14     39.12 o
   0   3   4       19.71       21.12      0.78 o
   1   3   4       38.98       38.88      0.90 o
   2   3   4       84.50       77.11      1.68 o
   3   3   4     1939.85     2016.19     27.68 o
   4   3   4      381.58      386.95      4.80 o
   6   3   4        1.14        0.33      0.44 o
   7   3   4        1.70        1.35      0.65 o
   8   3   4      117.02      126.59      5.98 o
  -6   4   4       13.43       13.92      1.74 o
  -5   4   4        0.00        0.00      0.58 o
  -4   4   4       26.36       27.28      1.42 o
  -3   4   4       61.75       56.27      1.32 o
  -2   4   4      116.13      123.59      1.76 o
  -1   4   4      149.05      132.14      1.50 o
   0   4   4      894.91      872.00      8.69 o
   1   4   4      340.72      363.87      5.21 o
   2   4   4      290.71      315.39      4.54 o
   3   4   4       29.54       33.77      0.90 o
   4   4   4       10.79        5.67      0.55 o
   5   4   4      315.49      302.40      4.62 o
   6   4   4        0.26        0.61      0.45 o
   7   4   4       23.56       30.16      1.75 o
   8   4   4       41.36       41.41      2.13 o
  -6   5   4       63.39       63.07      2.97 o
  -5   5   4       12.84       10.42      1.17 o
  -4   5   4      136.98      139.19      3.10 o
  -3   5   4       23.51       25.84      1.05 o
  -2   5   4      265.51      245.05      3.50 o
  -1   5   4        0.04        0.25      0.17 o
   0   5   4       38.69       45.89      0.80 o
   1   5   4      199.30      187.91      2.53 o
   2   5   4       66.79       64.16      1.39 o
   3   5   4        4.67        6.78      1.12 o
   4   5   4      237.16      226.28      3.59 o
   5   5   4      134.90      139.29      2.72 o
   7   5   4      100.99      107.52      3.00 o
  -5   6   4       16.78       17.16      1.52 o
  -4   6   4        9.68        9.94      0.91 o
  -3   6   4        0.42        0.65      0.39 o
  -2   6   4      115.94      118.54      2.23 o
  -1   6   4      210.22      203.55      4.09 o
   0   6   4       66.27       66.80      1.10 o
   1   6   4       44.19       43.10      0.91 o
   2   6   4      841.48      836.77      8.65 o
   3   6   4       66.93       74.05      1.50 o
   4   6   4       59.40       62.95      1.43 o
   5   6   4      116.03       95.09      4.44 o
   6   6   4       18.26       21.29      1.45 o
   7   6   4       75.60       85.09      2.70 o
  -4   7   4        1.03        1.65      0.84 o
  -3   7   4       10.03        8.84      0.82 o
  -2   7   4       66.34       66.80      1.69 o
  -1   7   4       46.69       47.82      1.42 o
   0   7   4        5.52        4.36      0.53 o
   1   7   4      267.77      272.42      3.75 o
   2   7   4       22.85       21.24      0.94 o
   3   7   4      209.43      193.93      2.95 o
   4   7   4       68.63       68.78      1.94 o
   5   7   4       29.50       29.59      1.63 o
   6   7   4        0.06        0.58      0.68 o
  -2   8   4       16.13       16.37      2.29 o
  -1   8   4        3.58        4.00      1.17 o
   0   8   4      185.00      188.84      3.36 o
   1   8   4       25.30       21.18      1.66 o
   2   8   4      103.22      101.80      2.44 o
   3   8   4        0.60        0.71      0.41 o
   4   8   4       73.78       71.71      1.92 o
   5   8   4       32.33       32.96      1.85 o
  -1   9   4        6.15        6.61      1.44 o
   0   9   4        1.52        1.02      0.67 o
   1   9   4        8.45        9.21      0.95 o
   2   9   4        6.70        7.25      1.30 o
   3   9   4       45.38       51.94      2.35 o
   4   9   4        0.09        0.00      0.60 o
  -2  -8   5      112.65      129.60      4.79 o
  -1  -8   5       13.36       13.68      1.83 o
   0  -8   5        0.18        1.08      0.89 o
  -5  -7   5       81.91       88.08      3.14 o
  -4  -7   5       49.13       50.11      2.11 o
  -3  -7   5        0.95        0.02      0.45 o
  -2  -7   5        0.01        0.00      0.37 o
  -1  -7   5       39.57       38.87      2.33 o
   0  -7   5       96.84       92.94      2.37 o
   1  -7   5       21.04       21.08      1.30 o
   2  -7   5        1.74        0.55      0.98 o
  -6  -6   5       45.46       46.27      2.47 o
  -5  -6   5       15.36       14.17      1.42 o
  -4  -6   5       21.64       24.48      1.26 o
  -3  -6   5      169.89      165.91      3.34 o
  -2  -6   5       18.71       18.68      1.18 o
  -1  -6   5        0.71        0.57      0.34 o
   0  -6   5       13.12       12.10      0.87 o
   1  -6   5      432.85      433.59      6.06 o
   2  -6   5        9.16       11.52      0.93 o
   3  -6   5       29.44       30.49      1.38 o
   4  -6   5       20.77       21.55      1.69 o
  -6  -5   5      124.41      132.16      3.85 o
  -5  -5   5      187.72      175.22      4.41 o
  -4  -5   5      447.80      442.40      6.48 o
  -3  -5   5      344.75      332.21      4.75 o
  -2  -5   5      287.83      286.91      4.91 o
  -1  -5   5       12.92       15.78      0.57 o
   0  -5   5       81.81       86.72      1.50 o
   1  -5   5        3.87        3.87      0.43 o
   2  -5   5       11.71       11.78      0.82 o
   3  -5   5       61.07       60.78      1.70 o
   4  -5   5       33.93       30.51      1.74 o
   5  -5   5       11.33       11.45      2.02 o
  -7  -4   5        0.08        0.00      0.85 o
  -6  -4   5      127.66      123.92      4.53 o
  -5  -4   5       75.71       74.54      2.40 o
  -4  -4   5        4.29        2.68      0.57 o
  -3  -4   5       32.85       33.35      1.01 o
  -2  -4   5       94.71       94.20      1.83 o
  -1  -4   5      869.75      863.63      8.30 o
   0  -4   5       60.69       51.13      0.88 o
   1  -4   5        0.30        0.20      0.17 o
   2  -4   5       65.24       64.34      2.16 o
   3  -4   5        0.39        0.26      0.35 o
   4  -4   5        0.05        0.00      0.54 o
   5  -4   5       10.97       11.45      1.24 o
  -7  -3   5        3.04        5.66      1.28 o
  -6  -3   5       36.13       41.10      1.95 o
  -5  -3   5       15.82       18.39      1.50 o
  -4  -3   5      137.79      126.90      3.31 o
  -3  -3   5      138.02      123.65      1.90 o
  -2  -3   5       30.40       32.34      0.80 o
  -1  -3   5       34.52       31.68      0.67 o
   0  -3   5      379.68      366.33      4.01 o
   1  -3   5        5.66        4.45      0.27 o
   2  -3   5      232.50      214.52      3.01 o
   3  -3   5       34.24       31.62      1.22 o
   4  -3   5      145.48      145.38      3.33 o
   5  -3   5      263.60      273.48      5.30 o
   6  -3   5        1.20        0.74      0.75 o
  -7  -2   5       63.96       67.60      9.73 o
  -6  -2   5       67.73       64.73      2.17 o
  -5  -2   5      231.61      222.87      3.57 o
  -4  -2   5       59.83       52.28      1.27 o
  -3  -2   5      499.38      499.10      6.24 o
  -2  -2   5     1460.71     1532.93     19.51 o
  -1  -2   5      316.89      311.75      3.39 o
   0  -2   5       51.15       50.33      0.87 o
   1  -2   5     1280.32     1351.88     13.24 o
   2  -2   5      869.98      964.12     10.14 o
   3  -2   5      147.06      148.14      2.80 o
   4  -2   5        7.93        6.11      0.65 o
   5  -2   5      481.58      461.00      7.50 o
   6  -2   5       50.18       47.93      2.37 o
   7  -2   5       32.52       35.27      2.95 o
  -7  -1   5       52.25       51.45      3.12 o
  -6  -1   5       60.60       52.82      1.70 o
  -5  -1   5      227.54      239.56      5.48 o
  -4  -1   5       36.73       41.85      1.21 o
  -3  -1   5      120.28      104.82      1.84 o
  -1  -1   5     4169.70     4019.23     41.81 o
   0  -1   5       92.37       85.48      1.23 o
   1  -1   5     1703.05     1767.08     16.46 o
   2  -1   5      153.08      174.00      2.40 o
   3  -1   5      409.71      413.37      4.87 o
   4  -1   5      752.40      734.44      8.56 o
   5  -1   5      146.99      142.67      2.58 o
   6  -1   5       36.03       34.18      1.76 o
   7  -1   5       47.83       51.89      2.77 o
  -7   0   5        0.46        0.62      0.62 o
  -6   0   5       13.24        8.67      1.47 o
  -5   0   5      506.15      501.19      6.24 o
  -4   0   5      398.01      402.57      5.05 o
  -3   0   5        4.79        6.20      0.75 o
  -2   0   5      203.35      225.51      3.10 o
  -1   0   5      124.75      126.42      1.66 o
   0   0   5       12.96       12.78      0.36 o
   1   0   5     5925.51     5756.62     57.25 o
   2   0   5      260.50      296.71      3.50 o
   3   0   5       37.96       36.47      0.84 o
   4   0   5       85.38       82.13      1.57 o
   5   0   5      120.01      127.57      2.91 o
   6   0   5        6.71        5.79      1.10 o
   7   0   5        0.03        0.55      0.69 o
  -7   1   5       52.39       53.48      2.06 o
  -6   1   5       16.72       16.03      1.31 o
  -5   1   5        0.42        0.49      0.40 o
  -4   1   5      510.70      516.78      6.24 o
  -3   1   5      796.88      856.78     10.68 o
  -2   1   5      467.34      470.23      5.74 o
  -1   1   5      183.17      179.92      2.22 o
   0   1   5     1250.59     1243.11     11.93 o
   1   1   5      113.35      119.37      1.77 o
   2   1   5       20.28       26.87      0.60 o
   3   1   5      191.23      187.71      2.75 o
   4   1   5      275.24      268.02      3.94 o
   5   1   5      181.57      177.17      3.29 o
   6   1   5      249.17      255.32      4.87 o
   7   1   5      145.39      160.57      6.56 o
   8   1   5       37.50       43.59      2.54 o
  -7   2   5       52.99       54.68      4.28 o
  -6   2   5       51.25       51.21      1.88 o
  -5   2   5       47.38       49.97      1.91 o
  -4   2   5      147.85      140.57      2.55 o
  -3   2   5      141.20      140.36      3.09 o
  -2   2   5      706.57      685.51      7.15 o
  -1   2   5        0.45        0.57      0.19 o
   0   2   5     2384.90     2510.24     26.19 o
   1   2   5      474.61      471.92      5.57 o
   2   2   5     1067.40     1093.47     17.58 o
   3   2   5      787.76      791.28     11.75 o
   4   2   5       90.81      100.22      1.97 o
   5   2   5        2.34        2.33      0.42 o
   6   2   5      162.48      168.10      3.22 o
   7   2   5      197.36      200.13      4.77 o
   8   2   5      149.44      154.20      6.67 o
  -7   3   5       49.18       54.51      2.85 o
  -6   3   5       49.73       44.69      2.77 o
  -5   3   5      126.80      133.46      3.02 o
  -4   3   5     1023.41     1017.65     11.94 o
  -3   3   5       22.83       23.65      0.89 o
  -2   3   5      130.16      134.96      2.13 o
   0   3   5      912.14     1057.64      9.44 o
   1   3   5      186.91      202.26      4.09 o
   2   3   5        1.14        0.24      0.15 o
   3   3   5     2895.43     2914.22     31.27 o
   4   3   5      519.61      535.31      6.61 o
   5   3   5      256.90      248.45      3.23 o
   7   3   5       87.46       88.72      2.56 o
   8   3   5       53.93       64.42      3.40 o
  -6   4   5        0.00        0.00      0.73 o
  -5   4   5       97.87       98.98      2.60 o
  -4   4   5      612.68      622.60      7.96 o
  -3   4   5      157.91      160.24      2.58 o
  -2   4   5      385.20      385.53      4.30 o
  -1   4   5      139.19      131.77      1.52 o
   0   4   5     1056.68     1074.27     10.83 o
   1   4   5        5.33        4.84      0.33 o
   2   4   5      516.65      508.41      7.99 o
   3   4   5      333.41      366.52      4.61 o
   4   4   5        0.30        0.00      0.25 o
   5   4   5      566.94      530.18      7.50 o
   6   4   5        0.00        0.10      0.47 o
   7   4   5       40.11       40.16      1.98 o
  -5   5   5       22.81       28.07      1.77 o
  -4   5   5       37.46       41.65      2.31 o
  -3   5   5      117.90      122.84      2.09 o
  -2   5   5      135.89      137.85      2.15 o
  -1   5   5      955.72      939.30      9.38 o
   0   5   5       34.15       28.82      0.84 o
   2   5   5      222.02      196.88      2.46 o
   3   5   5        0.10        0.49      0.26 o
   4   5   5        0.01        0.00      0.30 o
   5   5   5       88.73       78.34      2.07 o
   6   5   5        0.03        0.16      0.63 o
   7   5   5      121.21      126.96      3.29 o
  -5   6   5       20.68       18.46      1.98 o
  -4   6   5        1.96        1.39      0.55 o
  -3   6   5       77.43       77.81      1.82 o
  -2   6   5       64.03       63.28      1.41 o
  -1   6   5      404.75      390.90      4.67 o
   0   6   5      217.66      230.23      2.77 o
   1   6   5       21.11       18.05      0.65 o
   2   6   5      151.42      156.49      2.43 o
   3   6   5      241.41      243.16      4.07 o
   4   6   5       78.27       72.79      1.55 o
   5   6   5      145.13      127.44      3.07 o
   6   6   5       21.81       16.25      1.30 o
   7   6   5      131.84      134.04      3.48 o
  -4   7   5       26.27       22.48      1.62 o
  -3   7   5        1.16        1.06      0.50 o
  -2   7   5      274.92      248.87      3.83 o
  -1   7   5        7.77        9.14      0.75 o
   0   7   5       17.26       18.60      0.90 o
   1   7   5      533.13      523.77      6.59 o
   2   7   5      165.03      163.38      3.44 o
   3   7   5      165.50      168.97      2.69 o
   4   7   5      296.69      281.26      3.95 o
   5   7   5        0.01        0.00      0.51 o
   6   7   5      111.89      126.47      3.91 o
  -2   8   5       45.49       46.94      3.14 o
  -1   8   5        3.88        1.14      0.93 o
   0   8   5        2.73        2.90      0.51 o
   1   8   5       88.00       92.55      2.53 o
   2   8   5       58.33       56.16      1.74 o
   3   8   5        3.48        3.28      0.52 o
   4   8   5       25.48       27.04      1.27 o
   5   8   5       35.37       38.44      1.92 o
  -1   9   5        7.15        8.26      2.16 o
   0   9   5        0.76        0.00      0.63 o
   1   9   5        1.99        1.85      0.63 o
   2   9   5       12.24       12.20      1.53 o
   3   9   5      134.06      136.39      3.93 o
   4   9   5        6.09        4.91      0.88 o
  -4  -7   6       60.57       64.11      2.47 o
  -3  -7   6       57.45       58.89      3.10 o
  -2  -7   6       35.73       43.06      1.85 o
  -1  -7   6        0.85        0.00      0.49 o
   0  -7   6       25.84       26.99      1.39 o
   1  -7   6       74.94       86.09      3.03 o
   2  -7   6        0.00        0.00      0.76 o
  -5  -6   6        3.81        4.23      0.95 o
  -4  -6   6        0.26        0.00      0.44 o
  -3  -6   6        6.97        6.42      0.77 o
  -2  -6   6       88.75       92.64      3.28 o
  -1  -6   6       39.13       40.12      1.23 o
   0  -6   6       68.73       66.88      2.28 o
   1  -6   6       79.68       79.76      2.13 o
   2  -6   6       15.91       14.97      0.91 o
   3  -6   6       13.54       15.90      1.56 o
  -6  -5   6       44.23       47.54      2.45 o
  -5  -5   6      465.07      476.42      9.05 o
  -4  -5   6      145.77      151.89      2.98 o
  -3  -5   6       78.34       90.06      1.96 o
  -2  -5   6       10.73        8.90      0.65 o
  -1  -5   6        2.22        1.25      0.32 o
   0  -5   6      144.62      135.55      2.06 o
   1  -5   6        2.85        3.95      0.45 o
   2  -5   6       19.45       17.25      1.37 o
   3  -5   6       46.83       53.18      1.90 o
   4  -5   6       32.62       29.23      1.42 o
  -7  -4   6       24.76       24.74      2.59 o
  -6  -4   6       15.42       16.69      1.62 o
  -5  -4   6       52.66       53.81      2.23 o
  -4  -4   6      185.65      183.53      3.08 o
  -3  -4   6      464.62      458.72      6.06 o
  -2  -4   6       10.75       12.27      0.91 o
  -1  -4   6       25.36       24.58      0.77 o
   0  -4   6      115.17      112.79      1.51 o
   1  -4   6      169.28      171.06      2.30 o
   2  -4   6       39.61       37.17      1.36 o
   3  -4   6       30.40       28.54      1.21 o
   4  -4   6       16.08       14.61      1.27 o
   5  -4   6       41.33       40.49      2.50 o
  -7  -3   6       38.97       46.17      4.77 o
  -6  -3   6      318.64      327.28      6.90 o
  -5  -3   6      160.41      154.56      4.04 o
  -4  -3   6       44.40       41.07      1.94 o
  -3  -3   6      326.83      310.35      3.70 o
  -2  -3   6      125.87      144.93      2.15 o
  -1  -3   6       11.84       11.37      0.46 o
   0  -3   6       98.60       98.97      1.37 o
   1  -3   6       48.29       48.34      0.84 o
   2  -3   6      270.63      263.04      3.57 o
   3  -3   6      101.16       97.30      1.85 o
   4  -3   6        2.79        2.61      0.69 o
   5  -3   6       63.94       68.89      2.35 o
   6  -3   6        9.79        8.15      1.20 o
  -7  -2   6        6.58        5.31      5.66 o
  -6  -2   6      187.39      195.81      4.99 o
  -5  -2   6      125.11      118.64      2.36 o
  -4  -2   6      114.11      122.33      2.29 o
  -3  -2   6       11.23        8.27      0.49 o
  -2  -2   6       47.06       50.03      1.12 o
  -1  -2   6      330.04      303.72      5.45 o
   0  -2   6       14.81       11.85      0.42 o
   1  -2   6        1.02        0.99      0.18 o
   2  -2   6     1675.35     1687.35     17.33 o
   3  -2   6       25.94       27.06      0.87 o
   4  -2   6      168.20      155.73      3.01 o
   5  -2   6        8.82        9.77      1.03 o
   6  -2   6       57.74       59.94      2.28 o
  -7  -1   6        8.29        6.17      1.34 o
  -6  -1   6        1.24        1.23      0.63 o
  -5  -1   6       47.45       42.88      1.55 o
  -4  -1   6      340.83      314.22      4.58 o
  -3  -1   6        3.32        5.11      0.35 o
  -2  -1   6     1894.11     1981.56     22.22 o
  -1  -1   6      162.47      159.89      2.14 o
   0  -1   6      836.46      879.29      9.18 o
   1  -1   6     1376.22     1363.13     12.88 o
   2  -1   6     2271.72     2425.64     24.46 o
   3  -1   6       69.39       74.08      1.29 o
   4  -1   6     1307.95     1263.80     14.00 o
   5  -1   6      174.49      167.56      2.89 o
   6  -1   6        0.18        0.10      0.50 o
   7  -1   6        1.60        0.70      1.08 o
  -7   0   6       98.42       91.22      2.67 o
  -6   0   6      131.05      115.79      2.88 o
  -5   0   6      372.84      356.53      5.11 o
  -4   0   6      475.71      459.41      6.24 o
  -3   0   6       24.00       28.90      1.66 o
  -2   0   6      837.03      843.48      9.27 o
  -1   0   6       96.01       95.49      1.40 o
   0   0   6      191.63      197.79      2.40 o
   1   0   6     2160.36     2176.43     20.28 o
   3   0   6       41.99       46.70      0.91 o
   4   0   6        9.37        9.69      0.65 o
   5   0   6      565.14      567.78      7.70 o
   6   0   6      105.07      107.24      2.81 o
   7   0   6       20.56       22.13      1.77 o
  -7   1   6       17.78       19.68      1.49 o
  -6   1   6      108.09       99.23      2.68 o
  -5   1   6      253.24      262.89      4.53 o
  -4   1   6      112.93      108.76      1.97 o
  -3   1   6       66.25       78.13      1.41 o
  -2   1   6      444.71      421.97      5.44 o
  -1   1   6      505.64      529.64      5.81 o
   0   1   6        1.02        1.63      0.19 o
   1   1   6     2299.94     2321.25     22.40 o
   2   1   6       39.36       40.81      0.76 o
   3   1   6      992.71      966.06     11.34 o
   4   1   6      188.94      183.94      3.00 o
   5   1   6      277.96      271.95      4.49 o
   6   1   6        0.27        0.06      0.44 o
   7   1   6        9.02        9.70      1.64 o
  -7   2   6       20.75       22.57      1.63 o
  -6   2   6      169.57      160.14      3.68 o
  -5   2   6      427.87      415.13      6.46 o
  -4   2   6       19.53       23.67      2.26 o
  -3   2   6        0.86        0.84      0.23 o
  -2   2   6      119.87      117.87      1.76 o
  -1   2   6      124.84      135.04      1.61 o
   0   2   6     1250.89     1209.38     13.60 o
   1   2   6       17.17       19.17      0.54 o
   2   2   6        8.24        9.44      0.43 o
   3   2   6      399.12      363.05      4.66 o
   4   2   6      536.33      567.42      6.71 o
   5   2   6       13.73       14.77      0.83 o
   6   2   6       20.62       19.69      1.17 o
   7   2   6      145.33      148.59      3.70 o
  -6   3   6       11.90       11.82      1.65 o
  -5   3   6      186.10      187.36      3.73 o
  -4   3   6      111.30      114.27      2.29 o
  -3   3   6      372.50      377.77      4.24 o
  -2   3   6      665.94      701.95      7.89 o
  -1   3   6      714.36      765.40      7.85 o
   1   3   6       11.53       14.68      0.42 o
   2   3   6       34.70       33.45      1.08 o
   4   3   6      112.63      115.84      2.23 o
   5   3   6      133.19      116.86      1.93 o
   6   3   6       32.74       33.15      1.32 o
   7   3   6       42.41       46.25      3.05 o
  -6   4   6       84.22       80.19      3.10 o
  -5   4   6      104.76       96.40      2.58 o
  -4   4   6      139.85      141.73      2.70 o
  -3   4   6      185.55      181.30      2.62 o
  -2   4   6        7.70        5.40      0.39 o
   0   4   6        7.35        4.29      0.29 o
   1   4   6       56.08       58.88      1.00 o
   2   4   6     1373.15     1373.03     13.86 o
   3   4   6       63.52       63.99      1.16 o
   4   4   6       12.69       10.77      0.82 o
   5   4   6      393.79      368.24      8.47 o
   6   4   6       17.36       16.53      1.72 o
   7   4   6       61.26       64.28      2.20 o
  -5   5   6       12.15       13.15      1.28 o
  -4   5   6       78.72       72.00      1.91 o
  -3   5   6       25.81       28.50      1.18 o
  -2   5   6       54.16       55.58      1.23 o
  -1   5   6      435.72      423.78      4.55 o
   0   5   6       34.32       37.47      0.87 o
   1   5   6        0.34        0.06      0.15 o
   2   5   6       17.65       18.57      1.08 o
   3   5   6     1065.76     1075.48     11.46 o
   4   5   6      495.81      498.28      7.08 o
   5   5   6        5.60        2.98      0.57 o
   6   5   6       24.29       29.42      1.64 o
   7   5   6       83.51       90.55      2.72 o
  -5   6   6        1.01        0.19      0.69 o
  -4   6   6       40.81       41.11      1.56 o
  -3   6   6        7.90        9.51      0.70 o
  -2   6   6        6.60        4.82      0.50 o
  -1   6   6      333.72      339.91      4.19 o
   0   6   6       69.63       74.63      1.37 o
   1   6   6       22.56       27.41      0.76 o
   2   6   6       53.73       58.08      1.67 o
   3   6   6       21.03       21.07      0.90 o
   4   6   6      269.33      266.87      3.86 o
   5   6   6      199.15      189.15      3.97 o
   6   6   6      123.67      121.33      3.11 o
   7   6   6        1.93        2.86      0.84 o
  -4   7   6       43.16       49.68      2.35 o
  -3   7   6        0.32        0.66      0.48 o
  -2   7   6      129.93      134.26      3.34 o
  -1   7   6        4.16        4.27      0.57 o
   0   7   6        1.40        1.45      0.36 o
   1   7   6      735.54      714.17      9.55 o
   2   7   6      103.46      106.70      2.71 o
   3   7   6      103.93      101.61      2.04 o
   4   7   6       22.23       22.89      1.12 o
   5   7   6      147.98      142.03      5.05 o
   6   7   6       28.02       29.78      1.79 o
  -2   8   6        3.58        6.22      1.78 o
  -1   8   6       57.07       52.65      1.92 o
   0   8   6        4.91        3.07      0.52 o
   1   8   6       30.31       26.13      1.42 o
   2   8   6        7.66        3.83      0.99 o
   3   8   6       50.82       50.30      1.85 o
   4   8   6        7.40        9.31      0.95 o
   5   8   6        0.01        0.02      0.62 o
   0   9   6       36.31       42.79      1.81 o
   1   9   6       36.38       35.62      1.70 o
   2   9   6        2.30        4.43      1.12 o
   3   9   6       95.11      104.21      4.77 o
   4   9   6        0.98        0.00      0.64 o
  -3  -7   7        1.01        1.14      0.92 o
  -2  -7   7       22.89       26.01      2.35 o
  -1  -7   7       17.24       19.47      1.94 o
   0  -7   7        1.26        0.65      1.08 o
   1  -7   7       15.52       21.17      1.83 o
  -5  -6   7       56.97       63.43      2.05 o
  -4  -6   7      108.35      107.08      2.67 o
  -3  -6   7       94.16       95.97      3.86 o
  -2  -6   7      116.76      120.15      3.09 o
  -1  -6   7        1.99        2.67      0.65 o
   0  -6   7        0.06        0.00      0.35 o
   1  -6   7       10.32       10.38      0.99 o
   2  -6   7        8.46       10.07      1.76 o
   3  -6   7       32.60       32.40      1.70 o
  -6  -5   7        0.94        1.04      0.78 o
  -5  -5   7       71.24       71.33      2.75 o
  -4  -5   7        1.81        1.86      0.68 o
  -3  -5   7      219.56      208.76      3.68 o
  -2  -5   7       17.64       15.42      1.09 o
  -1  -5   7        6.84        5.36      0.51 o
   0  -5   7     1269.01     1256.11     12.72 o
   1  -5   7        0.69        1.43      0.61 o
   2  -5   7       14.18       14.48      1.31 o
   3  -5   7       46.65       48.54      1.66 o
   4  -5   7        3.78        4.06      0.70 o
  -6  -4   7       39.76       42.50      3.13 o
  -5  -4   7       49.17       47.68      3.33 o
  -4  -4   7      421.30      423.84      5.88 o
  -3  -4   7       59.23       53.88      1.43 o
  -2  -4   7        0.96        0.48      0.26 o
  -1  -4   7       72.17       73.33      1.31 o
   0  -4   7      238.72      234.96      2.78 o
   1  -4   7      423.44      417.66      5.26 o
   2  -4   7       83.64       84.00      1.76 o
   3  -4   7       33.98       32.60      1.30 o
   4  -4   7        1.35        0.86      0.53 o
   5  -4   7       17.09       18.82      2.11 o
  -7  -3   7       16.38       19.58      3.43 o
  -6  -3   7      131.79      140.77      5.59 o
  -5  -3   7      101.67       99.49      3.41 o
  -4  -3   7        9.33        9.27      0.67 o
  -3  -3   7      326.06      302.96      3.88 o
  -2  -3   7       11.16       11.25      0.80 o
  -1  -3   7      153.13      154.36      1.96 o
   0  -3   7       98.08       92.59      1.35 o
   1  -3   7       23.02       24.57      1.01 o
   2  -3   7      305.12      282.64      3.83 o
   3  -3   7        4.13        6.11      0.55 o
   4  -3   7       25.13       25.22      2.29 o
   5  -3   7       28.07       26.61      1.78 o
   6  -3   7        1.62        0.64      0.75 o
  -7  -2   7        0.40        0.00      0.82 o
  -6  -2   7      243.31      232.30      5.68 o
  -5  -2   7        3.10        1.53      0.56 o
  -4  -2   7       78.79       77.32      1.84 o
  -2  -2   7       19.83       17.42      0.53 o
  -1  -2   7      345.12      316.04      3.48 o
   0  -2   7      249.38      248.54      2.94 o
   1  -2   7       15.87       15.15      0.57 o
   2  -2   7       40.49       40.82      1.11 o
   3  -2   7       44.94       38.93      1.08 o
   4  -2   7       45.72       45.30      1.58 o
   5  -2   7       14.46       13.23      1.41 o
   6  -2   7        9.60        7.54      1.05 o
  -7  -1   7       48.55       49.32      3.08 o
  -6  -1   7       41.85       46.35      2.02 o
  -5  -1   7       18.33       22.34      1.29 o
  -4  -1   7      347.89      329.27      5.19 o
  -3  -1   7        0.44        1.58      0.27 o
  -2  -1   7       33.93       37.18      0.99 o
  -1  -1   7      309.74      321.77      3.78 o
   0  -1   7      495.51      503.29      5.33 o
   2  -1   7     3826.22     3789.51     37.90 o
   3  -1   7        7.58       11.20      0.66 o
   4  -1   7      212.78      205.68      3.20 o
   5  -1   7        1.11        0.90      0.45 o
   6  -1   7        0.65        0.18      0.61 o
   7  -1   7        2.26        2.66      0.95 o
  -7   0   7       50.04       61.73      2.56 o
  -6   0   7      110.91      107.05      3.54 o
  -5   0   7       22.83       26.54      1.57 o
  -4   0   7       66.43       61.34      1.70 o
  -3   0   7      293.70      304.82      3.44 o
  -2   0   7     3971.83     4043.67     44.93 o
   0   0   7       41.88       38.59      0.74 o
   1   0   7      301.04      312.30      3.33 o
   2   0   7       58.43       63.84      1.29 o
   3   0   7       48.05       46.09      0.95 o
   4   0   7        0.96        1.08      0.41 o
   5   0   7      296.16      301.54      5.38 o
   6   0   7      172.24      177.32      3.91 o
   7   0   7       49.23       55.69      3.18 o
  -7   1   7        5.95        9.08      1.07 o
  -6   1   7        1.76        2.14      0.72 o
  -5   1   7      166.37      168.30      3.35 o
  -4   1   7        6.73        7.83      0.65 o
  -3   1   7        0.43        0.59      0.23 o
  -2   1   7      436.93      422.91      5.39 o
  -1   1   7      773.32      815.16      8.25 o
   0   1   7      156.80      164.77      2.22 o
   1   1   7        0.45        0.00      0.12 o
   2   1   7      252.32      268.11      3.36 o
   3   1   7      334.74      315.27      3.82 o
   4   1   7     1289.50     1263.92     15.98 o
   5   1   7        3.72        3.79      0.56 o
   6   1   7        0.57        0.14      0.49 o
   7   1   7       16.71       18.16      1.61 o
  -7   2   7        0.14        0.00      0.64 o
  -6   2   7        9.11        8.73      1.10 o
  -5   2   7      595.60      594.67      8.66 o
  -4   2   7      252.01      250.99      3.94 o
  -3   2   7      879.91      851.63      9.43 o
  -2   2   7       45.07       55.02      1.27 o
  -1   2   7        0.17        0.00      0.15 o
   1   2   7      784.39      774.14      7.85 o
   2   2   7       82.40       87.35      1.42 o
   3   2   7      160.20      147.15      2.03 o
   4   2   7      200.35      195.89      3.07 o
   5   2   7        3.05        3.12      0.58 o
   6   2   7       39.93       39.75      1.61 o
   7   2   7       21.73       24.89      1.62 o
  -6   3   7       62.97       59.59      2.81 o
  -5   3   7        4.95        4.31      0.74 o
  -4   3   7      305.18      306.58      4.65 o
  -3   3   7      526.39      523.03      5.61 o
  -1   3   7       96.52      106.40      1.51 o
   0   3   7     1325.17     1341.90     13.99 o
   1   3   7      333.33      341.53      3.96 o
   2   3   7      170.65      155.32      2.14 o
   3   3   7      117.96      111.59      2.35 o
   4   3   7      176.97      191.12      4.95 o
   5   3   7      279.05      267.18      3.45 o
   6   3   7      102.65      103.78      2.58 o
   7   3   7       27.67       27.86      2.42 o
  -6   4   7       74.14       71.11      3.38 o
  -5   4   7        5.62        6.16      1.15 o
  -4   4   7      199.36      195.11      3.78 o
  -3   4   7       32.07       32.23      1.14 o
  -2   4   7       65.48       63.38      1.25 o
  -1   4   7       88.67      101.30      1.53 o
   0   4   7      314.63      303.17      3.37 o
   1   4   7       42.91       38.09      0.82 o
   2   4   7      688.40      651.23      6.89 o
   3   4   7       39.90       32.20      0.86 o
   4   4   7        2.57        1.32      0.55 o
   5   4   7        3.97        2.38      0.44 o
   6   4   7       92.00       89.95      2.75 o
   7   4   7       35.18       38.33      1.93 o
  -5   5   7        2.48        2.93      0.89 o
  -4   5   7       28.27       29.71      1.91 o
  -3   5   7        0.28        0.17      0.31 o
  -2   5   7        5.55        6.63      0.50 o
  -1   5   7      330.33      314.26      3.80 o
   0   5   7       49.84       52.19      0.98 o
   1   5   7        0.18        0.65      0.18 o
   2   5   7       49.74       45.36      0.91 o
   3   5   7       25.05       25.54      1.20 o
   4   5   7      380.80      375.23      7.10 o
   5   5   7       56.39       59.53      1.80 o
   6   5   7       68.51       65.99      2.19 o
   7   5   7       99.25       95.10      2.79 o
  -4   6   7       59.42       60.81      2.04 o
  -3   6   7       32.29       32.54      1.37 o
  -2   6   7       22.50       23.86      1.03 o
  -1   6   7        1.60        0.14      0.31 o
   0   6   7       12.85       10.71      0.56 o
   1   6   7      174.23      178.11      2.55 o
   2   6   7      119.40      127.75      2.09 o
   3   6   7       38.00       40.67      1.30 o
   4   6   7      127.39      121.19      2.26 o
   5   6   7      277.68      261.51      4.95 o
   6   6   7       13.95       13.59      1.24 o
   7   6   7       30.35       32.11      1.90 o
  -3   7   7        1.01        1.13      0.55 o
  -2   7   7       37.00       35.48      1.81 o
  -1   7   7       99.71       96.10      2.36 o
   0   7   7       28.63       28.93      1.04 o
   1   7   7        8.12        8.19      0.63 o
   2   7   7      117.61      109.41      4.20 o
   3   7   7        0.33        0.50      0.41 o
   4   7   7        3.82        4.05      0.60 o
   5   7   7       16.46       19.38      1.93 o
   6   7   7       72.62       87.25      2.68 o
  -2   8   7       89.14       93.25      5.47 o
  -1   8   7       63.13       61.33      2.38 o
   0   8   7        3.49        2.90      0.64 o
   1   8   7       28.08       27.26      2.06 o
   2   8   7        0.20        0.37      0.47 o
   3   8   7      144.99      148.97      3.18 o
   4   8   7       73.08       69.50      2.08 o
   5   8   7       29.20       28.39      2.04 o
   0   9   7       41.44       43.52      2.65 o
   1   9   7        0.62        1.33      0.55 o
   2   9   7        0.05        0.00      0.76 o
   3   9   7       10.83       11.90      1.62 o
  -2  -7   8       22.07       26.38      2.41 o
  -1  -7   8       43.73       44.05      3.43 o
  -4  -6   8       62.77       72.37      2.86 o
  -3  -6   8       20.66       21.72      2.08 o
  -2  -6   8        5.32        4.76      0.75 o
  -1  -6   8       17.21       18.90      1.45 o
   0  -6   8       16.52       15.29      1.79 o
   1  -6   8        1.08        1.13      0.74 o
   2  -6   8        2.01        0.87      0.71 o
  -5  -5   8        0.84        0.14      0.70 o
  -4  -5   8       38.33       41.17      2.58 o
  -3  -5   8        1.23        1.94      0.52 o
  -2  -5   8       25.78       24.45      1.33 o
  -1  -5   8        7.13        6.10      0.81 o
   0  -5   8       43.22       44.60      1.52 o
   1  -5   8      157.73      161.22      2.79 o
   2  -5   8        0.11        0.00      0.41 o
   3  -5   8       21.10       18.01      1.12 o
   4  -5   8       57.83       49.97      2.50 o
  -6  -4   8      118.78      128.93      4.05 o
  -5  -4   8       23.88       25.59      1.86 o
  -4  -4   8      114.19      125.63      3.28 o
  -3  -4   8      184.71      188.50      2.83 o
  -2  -4   8      261.88      267.13      3.99 o
  -1  -4   8      174.54      166.23      2.56 o
   0  -4   8       45.19       47.29      1.08 o
   1  -4   8      185.71      178.46      2.80 o
   2  -4   8        8.37        9.95      0.86 o
   3  -4   8       99.05       89.30      2.13 o
   4  -4   8       21.72       20.70      1.14 o
   5  -4   8        1.16        1.65      0.80 o
  -6  -3   8      133.18      129.73      5.05 o
  -5  -3   8      215.47      218.35      5.14 o
  -4  -3   8       24.51       24.05      1.06 o
  -3  -3   8       47.61       41.02      0.97 o
  -2  -3   8       25.14       23.97      1.24 o
  -1  -3   8       12.13       10.52      0.55 o
   0  -3   8     1090.69     1049.29     10.04 o
   1  -3   8       56.66       60.40      1.47 o
   2  -3   8        8.30        8.35      0.61 o
   3  -3   8      430.25      428.20      5.55 o
   4  -3   8        1.53        1.80      0.66 o
   5  -3   8        0.10        0.64      0.67 o
  -7  -2   8       13.83       14.30      3.88 o
  -6  -2   8       12.03       11.90      1.78 o
  -5  -2   8       95.08       90.14      2.88 o
  -4  -2   8      150.17      143.23      3.00 o
  -3  -2   8      228.02      229.83      2.84 o
  -1  -2   8      769.86      778.51      7.82 o
   0  -2   8       50.08       47.81      1.16 o
   1  -2   8        4.71        4.76      0.32 o
   2  -2   8      609.95      573.86      6.38 o
   3  -2   8      357.43      354.14      4.66 o
   4  -2   8       36.59       36.72      1.65 o
   5  -2   8       99.30       96.58      2.77 o
   6  -2   8        0.28        0.36      0.83 o
  -7  -1   8      104.41      104.23      4.34 o
  -6  -1   8      301.03      282.53      5.98 o
  -5  -1   8      158.02      144.66      3.58 o
  -4  -1   8      206.23      178.09      5.92 o
  -3  -1   8      242.00      226.19      2.79 o
  -2  -1   8       34.72       33.18      0.85 o
  -1  -1   8       15.03       16.95      0.58 o
   0  -1   8      109.16      114.21      1.71 o
   1  -1   8      270.91      262.68      2.94 o
   2  -1   8      131.36      113.31      1.82 o
   3  -1   8      119.60      118.27      2.01 o
   4  -1   8       77.30       76.88      1.91 o
   5  -1   8       81.42       85.07      2.18 o
   6  -1   8       15.13       12.12      1.31 o
  -7   0   8       43.54       41.78      2.44 o
  -6   0   8       99.62      101.24      3.16 o
  -5   0   8       20.92       19.16      1.36 o
  -4   0   8       34.39       36.81      1.95 o
  -3   0   8       34.03       39.50      0.98 o
  -2   0   8        2.21        0.65      0.21 o
  -1   0   8      325.84      307.87      3.69 o
   0   0   8       34.07       32.74      0.75 o
   1   0   8       93.45      102.47      1.46 o
   2   0   8      309.92      297.08      3.49 o
   3   0   8      117.72      118.26      1.98 o
   4   0   8       85.92       79.94      1.97 o
   5   0   8        5.22        6.27      0.78 o
   6   0   8       42.49       39.92      2.23 o
   7   0   8       96.74       97.13      3.35 o
  -7   1   8        1.68        1.33      0.80 o
  -6   1   8       22.75       19.61      2.17 o
  -5   1   8      138.08      136.96      3.41 o
  -4   1   8      267.17      253.12      4.88 o
  -3   1   8      330.44      342.59      4.30 o
  -2   1   8      506.45      491.53      6.80 o
  -1   1   8      343.61      337.09      3.95 o
   0   1   8      127.52      138.39      1.99 o
   1   1   8      197.59      175.89      2.28 o
   2   1   8        0.01        0.30      0.16 o
   3   1   8        6.30        4.68      0.36 o
   4   1   8     1005.90      957.94     12.47 o
   5   1   8       17.71       18.17      1.10 o
   6   1   8        0.08        0.00      0.58 o
   7   1   8        7.85        8.01      1.17 o
  -6   2   8       23.41       26.80      1.64 o
  -5   2   8       97.20       98.22      2.66 o
  -4   2   8      264.91      257.68      5.04 o
  -3   2   8      118.39      129.17      2.24 o
  -2   2   8     1303.67     1307.90     16.95 o
  -1   2   8       61.98       63.32      1.42 o
   0   2   8     2019.03     2086.27     21.40 o
   2   2   8       91.01       92.20      1.42 o
   3   2   8       42.82       45.30      0.94 o
   4   2   8       92.71      103.19      2.05 o
   5   2   8      366.68      363.04      5.51 o
   6   2   8      125.42      127.82      3.10 o
   7   2   8        0.42        0.47      0.63 o
  -6   3   8       93.41       91.68      2.81 o
  -5   3   8      123.64      129.71      3.36 o
  -4   3   8       74.76       73.62      1.87 o
  -3   3   8      246.73      255.35      3.76 o
  -2   3   8      175.17      168.29      2.42 o
  -1   3   8       59.07       57.66      1.76 o
   1   3   8      315.61      303.38      3.38 o
   2   3   8      108.17      102.08      1.54 o
   3   3   8      725.19      731.12      7.59 o
   4   3   8        0.22        0.01      0.27 o
   5   3   8      175.98      171.34      2.84 o
   6   3   8       86.11       88.81      3.34 o
   7   3   8        0.19        0.00      0.63 o
  -6   4   8      103.39      112.35      3.25 o
  -5   4   8      240.52      231.01      4.72 o
  -4   4   8        0.60        0.97      0.74 o
  -3   4   8      130.62      130.52      2.07 o
  -2   4   8        1.25        1.28      0.30 o
  -1   4   8       25.01       22.51      0.68 o
   0   4   8      102.36      114.87      1.53 o
   1   4   8       10.56       12.76      0.46 o
   2   4   8       76.41       73.10      1.28 o
   3   4   8      286.23      259.23      3.08 o
   4   4   8       80.77       83.44      1.74 o
   5   4   8       89.30       88.83      1.92 o
   6   4   8       15.47       14.90      1.17 o
   7   4   8       36.56       40.45      2.96 o
  -5   5   8        7.13        8.97      1.12 o
  -4   5   8        5.40        4.80      0.66 o
  -3   5   8       53.41       51.44      1.29 o
  -2   5   8       35.62       34.25      1.18 o
  -1   5   8       55.36       58.10      1.11 o
   0   5   8      159.97      160.12      2.14 o
   1   5   8      161.97      160.53      3.29 o
   2   5   8        0.07        0.27      0.20 o
   3   5   8       46.13       41.98      1.09 o
   4   5   8       70.32       68.58      1.86 o
   5   5   8      266.64      265.19      4.87 o
   6   5   8       69.39       66.15      2.17 o
   7   5   8       23.51       23.82      2.17 o
  -4   6   8       20.57       24.30      1.14 o
  -3   6   8       13.51       17.83      0.98 o
  -2   6   8        3.54        3.34      0.51 o
   0   6   8       28.47       27.14      1.40 o
   1   6   8      124.11      126.09      2.24 o
   2   6   8     2840.82     2721.82     27.59 o
   3   6   8      617.11      612.94      8.16 o
   4   6   8       53.90       58.25      1.61 o
   5   6   8       30.72       30.83      1.65 o
   6   6   8       50.79       44.82      1.97 o
  -3   7   8       28.33       33.91      1.62 o
  -2   7   8      245.92      213.35      3.62 o
  -1   7   8       16.67       19.67      1.14 o
   0   7   8       21.91       17.98      0.90 o
   1   7   8       33.44       34.88      1.39 o
   2   7   8      156.41      156.28      3.48 o
   3   7   8       33.94       29.98      1.68 o
   4   7   8      168.11      174.21      3.50 o
   5   7   8        4.04        2.43      0.68 o
   6   7   8       12.16       11.59      1.22 o
  -2   8   8        0.00        0.00      0.89 o
  -1   8   8       27.87       31.21      1.64 o
   0   8   8        0.33        0.32      0.50 o
   1   8   8       34.79       32.64      1.67 o
   2   8   8        6.13        4.64      0.85 o
   3   8   8       16.51       17.62      1.30 o
   4   8   8      118.53      128.52      3.80 o
   5   8   8        6.60        3.30      0.78 o
   0   9   8       20.04       20.44      2.54 o
   1   9   8       46.86       57.09      2.88 o
   2   9   8        0.29        0.00      0.76 o
   3   9   8        3.48        4.41      1.21 o
  -3  -6   9       45.81       45.95      3.11 o
  -2  -6   9       25.10       24.11      2.23 o
  -1  -6   9       26.71       26.29      1.72 o
   0  -6   9        4.90        2.99      0.73 o
   1  -6   9       82.58       81.95      3.59 o
  -5  -5   9        0.42        1.49      0.86 o
  -4  -5   9      127.41      121.45      2.65 o
  -3  -5   9      344.34      347.79      5.87 o
  -2  -5   9       35.69       37.45      1.75 o
  -1  -5   9        2.51        2.70      0.59 o
   0  -5   9        1.24        0.77      0.36 o
   1  -5   9      101.05       98.53      2.36 o
   2  -5   9        0.26        0.57      0.63 o
   3  -5   9       11.14        9.90      1.15 o
  -5  -4   9       35.88       41.34      2.40 o
  -4  -4   9       95.06       89.23      1.96 o
  -3  -4   9        0.79        1.10      0.46 o
  -2  -4   9      163.30      156.77      3.54 o
  -1  -4   9       88.97       85.49      1.86 o
   0  -4   9        3.14        3.26      0.43 o
   1  -4   9        7.13        9.69      0.72 o
   2  -4   9        5.95        5.05      0.57 o
   3  -4   9      163.04      147.39      2.92 o
   4  -4   9       13.68       17.36      1.28 o
  -6  -3   9       37.17       41.83      5.09 o
  -5  -3   9      105.91      110.78      3.42 o
  -4  -3   9        0.37        0.17      0.30 o
  -3  -3   9        1.93        2.99      0.45 o
  -2  -3   9       55.54       50.44      1.24 o
  -1  -3   9       58.81       57.35      1.10 o
   0  -3   9     1131.32     1113.33     11.49 o
   1  -3   9        1.85        2.84      0.59 o
   2  -3   9        9.28        6.69      0.57 o
   3  -3   9        4.79        2.69      0.49 o
   4  -3   9       35.60       28.84      1.28 o
   5  -3   9       23.48       25.44      1.76 o
  -6  -2   9       98.77       98.39      8.07 o
  -5  -2   9        2.17        2.62      2.48 o
  -4  -2   9       38.03       36.10      1.04 o
  -3  -2   9      224.94      218.60      3.10 o
  -2  -2   9        6.07        6.81      0.51 o
  -1  -2   9      293.19      299.77      3.45 o
   0  -2   9      731.48      713.07      7.30 o
   1  -2   9      402.39      397.41      4.24 o
   2  -2   9       23.46       23.78      0.92 o
   3  -2   9     1097.78     1028.62     11.64 o
   4  -2   9       30.14       28.48      1.78 o
   5  -2   9       13.80       14.06      1.43 o
   6  -2   9        4.34       10.08      1.80 o
  -6  -1   9      110.21      115.86      3.43 o
  -5  -1   9      129.73      116.79      2.93 o
  -4  -1   9        0.43        1.13      0.48 o
  -3  -1   9      336.84      335.20      4.22 o
  -2  -1   9       43.20       48.96      0.98 o
  -1  -1   9     1601.95     1643.06     15.75 o
   0  -1   9      117.76      123.69      1.73 o
   1  -1   9       22.73       21.80      1.00 o
   2  -1   9       72.01       62.36      2.27 o
   3  -1   9        7.01        7.99      0.59 o
   4  -1   9       12.61       14.30      1.14 o
   5  -1   9       67.64       72.96      4.91 o
   6  -1   9        4.61        4.08      1.19 o
  -6   0   9      111.78      121.34      4.66 o
  -5   0   9        3.97        3.35      0.79 o
  -4   0   9       95.46       94.04      4.26 o
  -3   0   9      111.14      115.93      2.08 o
  -2   0   9       21.71       20.91      0.74 o
  -1   0   9      561.44      550.23      6.23 o
   0   0   9       50.68       50.33      1.02 o
   1   0   9       61.87       58.16      1.23 o
   2   0   9       10.60       11.09      0.71 o
   3   0   9        1.93        2.77      0.37 o
   4   0   9      128.27      126.82      4.22 o
   5   0   9       48.46       44.18      1.82 o
   6   0   9        4.96        4.69      0.97 o
  -6   1   9       27.98       27.57      1.92 o
  -5   1   9        7.41        7.83      1.03 o
  -4   1   9      255.30      251.54      6.48 o
  -3   1   9        0.36        0.22      0.27 o
  -2   1   9        2.60        3.12      0.33 o
  -1   1   9       10.96        9.02      0.71 o
   0   1   9        5.97        8.14      0.45 o
   1   1   9       86.73       74.99      1.45 o
   2   1   9      195.41      193.83      2.50 o
   3   1   9       41.01       40.55      1.07 o
   4   1   9      624.69      617.81      8.60 o
   5   1   9       28.41       28.23      1.53 o
   6   1   9       47.03       45.96      2.23 o
   7   1   9       11.56       15.96      1.43 o
  -6   2   9        2.24        2.54      0.90 o
  -5   2   9        2.05        1.56      0.92 o
  -4   2   9        5.42        5.51      0.99 o
  -3   2   9       14.99       13.53      1.02 o
  -2   2   9      639.65      633.37      6.71 o
  -1   2   9      179.74      191.39      2.74 o
   0   2   9        0.49        0.89      0.31 o
   1   2   9     1794.69     1789.48     16.09 o
   2   2   9       79.45       72.88      1.28 o
   3   2   9      486.34      476.94      5.23 o
   4   2   9      108.20      115.32      2.25 o
   5   2   9        1.94        1.08      0.49 o
   6   2   9      336.93      349.26      6.15 o
   7   2   9       85.34       91.22      2.76 o
  -6   3   9       20.66       19.28      2.12 o
  -5   3   9       33.02       38.16      2.25 o
  -4   3   9      136.84      127.86      3.65 o
  -3   3   9      419.88      408.06      5.54 o
  -2   3   9      361.93      339.50      4.62 o
  -1   3   9        0.40        0.45      0.20 o
   0   3   9      713.16      724.85      7.77 o
   1   3   9       67.17       80.42      1.26 o
   2   3   9       14.56       15.46      0.77 o
   3   3   9      451.29      460.41      5.13 o
   4   3   9      372.07      342.63      4.62 o
   5   3   9       24.95       24.07      1.24 o
   6   3   9        7.87        8.54      1.14 o
   7   3   9        3.32        3.97      0.95 o
  -5   4   9      129.25      133.04      3.36 o
  -4   4   9       14.45       13.55      0.99 o
  -3   4   9        3.27        4.32      1.03 o
  -2   4   9        3.92        3.84      0.42 o
  -1   4   9       71.78       68.93      1.26 o
   0   4   9      856.09      860.37      8.16 o
   1   4   9       10.88       10.28      0.55 o
   2   4   9      170.02      169.99      2.16 o
   3   4   9       95.91       86.85      1.57 o
   4   4   9        2.61        1.82      0.46 o
   5   4   9        1.97        2.57      0.75 o
   6   4   9       41.68       46.91      1.55 o
   7   4   9       11.24       13.03      1.75 o
  -5   5   9        0.15        0.44      0.62 o
  -4   5   9        3.55        1.78      0.50 o
  -3   5   9       96.52      103.52      2.18 o
  -2   5   9       27.55       30.63      1.00 o
  -1   5   9       19.69       26.10      0.78 o
   0   5   9      118.17      114.91      1.73 o
   1   5   9        9.44        9.59      0.51 o
   2   5   9      315.68      314.21      3.66 o
   3   5   9        1.04        1.46      0.37 o
   4   5   9       44.15       41.93      1.40 o
   5   5   9      156.78      160.57      3.50 o
   6   5   9       11.99       11.60      1.35 o
   7   5   9        2.80        3.78      0.85 o
  -4   6   9       17.39       15.32      1.04 o
  -3   6   9        1.03        0.48      0.41 o
  -1   6   9       17.83       18.84      1.52 o
   0   6   9        9.08        9.90      0.62 o
   1   6   9       22.04       20.51      0.75 o
   2   6   9       54.83       50.57      1.26 o
   3   6   9      165.35      171.20      2.91 o
   4   6   9       25.69       22.58      1.31 o
   5   6   9        2.37        1.81      0.71 o
   6   6   9       17.77       16.08      1.65 o
  -3   7   9        0.16        0.08      0.55 o
  -2   7   9        6.63        3.70      0.76 o
  -1   7   9      268.34      249.52      5.43 o
   0   7   9        6.47        5.18      0.61 o
   1   7   9        8.42        8.73      0.88 o
   2   7   9       31.62       27.60      1.42 o
   3   7   9       12.34       10.47      1.04 o
   4   7   9      189.98      185.30      3.66 o
   5   7   9        1.24        1.73      0.77 o
   6   7   9        6.46        8.01      1.03 o
  -2   8   9        7.25        6.09      1.62 o
  -1   8   9       39.44       43.43      2.73 o
   0   8   9        0.08        0.98      0.68 o
   1   8   9      119.48      124.14      3.16 o
   2   8   9       32.91       34.99      1.62 o
   3   8   9       19.26       21.54      1.76 o
   4   8   9       45.52       43.16      2.19 o
   5   8   9       12.36       15.66      1.54 o
   1   9   9       15.90       17.29      4.39 o
   2   9   9       14.92       13.22      1.66 o
  -2  -6  10       60.91       56.22      3.88 o
  -1  -6  10        5.74        5.90      1.34 o
   0  -6  10        0.11        0.00      0.79 o
  -4  -5  10        0.86        1.66      0.87 o
  -3  -5  10      246.42      259.96     15.00 o
  -2  -5  10      322.23      340.72      6.53 o
  -1  -5  10      169.68      168.53      3.92 o
   0  -5  10        0.24        0.00      0.45 o
   1  -5  10        0.88        0.96      0.48 o
   2  -5  10        0.01        0.00      0.58 o
  -5  -4  10      167.01      173.94      3.19 o
  -4  -4  10       60.16       55.53      2.13 o
  -3  -4  10      126.45      124.82      3.03 o
  -2  -4  10       24.91       24.65      2.39 o
  -1  -4  10       33.50       33.27      1.98 o
   0  -4  10        1.26        1.22      0.35 o
   1  -4  10       47.29       43.23      1.53 o
   2  -4  10        0.08        0.00      0.41 o
   3  -4  10       18.24       18.77      1.36 o
   4  -4  10       96.45      101.10      7.00 o
  -5  -3  10       22.98       28.36      2.00 o
  -4  -3  10       56.08       55.97      2.33 o
  -3  -3  10      167.05      171.36      3.22 o
  -2  -3  10        4.75        4.30      0.48 o
  -1  -3  10       47.85       47.73      1.15 o
   0  -3  10      331.93      324.72      4.04 o
   1  -3  10       22.08       19.60      0.88 o
   2  -3  10       18.69       14.49      1.05 o
   4  -3  10       51.02       50.54      1.66 o
   5  -3  10       47.41       46.38      2.36 o
  -6  -2  10      107.38      125.10      7.63 o
  -5  -2  10       80.90       71.70      5.21 o
  -4  -2  10        3.78        5.41      0.53 o
  -3  -2  10      156.53      149.71      2.43 o
  -2  -2  10      140.61      137.89      2.04 o
  -1  -2  10      506.40      481.39      5.21 o
   0  -2  10      166.72      166.77      2.34 o
   1  -2  10       33.51       33.18      0.95 o
   2  -2  10      196.06      199.34      3.05 o
   3  -2  10        7.64        8.68      0.67 o
   4  -2  10       38.54       38.12      2.20 o
   5  -2  10       48.60       49.67      3.21 o
  -6  -1  10      128.57      129.77      3.75 o
  -5  -1  10        4.60        7.27      1.14 o
  -4  -1  10        6.79        7.46      0.88 o
  -3  -1  10       41.38       38.04      1.06 o
  -2  -1  10       41.44       41.70      0.97 o
   0  -1  10      907.89      916.90      9.18 o
   1  -1  10        5.48        3.90      0.43 o
   2  -1  10      378.88      376.80      4.90 o
   3  -1  10       10.17        8.93      0.79 o
   4  -1  10       31.33       31.00      2.21 o
   5  -1  10        7.57        9.70      1.97 o
   6  -1  10        1.56        1.55      1.53 o
  -6   0  10       19.05       15.85      2.15 o
  -5   0  10       40.28       37.53      2.49 o
  -4   0  10      214.46      216.59      3.43 o
  -3   0  10       74.52       73.78      1.63 o
  -2   0  10      111.69      113.56      2.09 o
  -1   0  10      369.93      356.38      3.98 o
   0   0  10      151.70      153.59      2.23 o
   1   0  10       48.79       46.98      1.00 o
   2   0  10       41.10       34.80      1.11 o
   3   0  10        0.20        0.35      0.29 o
   4   0  10      152.59      155.74      3.43 o
   5   0  10       84.98       89.90      2.95 o
   6   0  10        0.47        0.20      0.69 o
  -6   1  10       26.00       30.46      2.09 o
  -5   1  10        6.24        6.32      0.99 o
  -4   1  10       80.93       75.93      2.33 o
  -3   1  10       58.09       50.90      1.46 o
  -2   1  10        7.54        8.98      0.60 o
  -1   1  10      227.80      231.42      2.85 o
   0   1  10       13.64       14.96      0.60 o
   1   1  10     1189.50     1176.52     11.57 o
   2   1  10        6.11        4.23      0.78 o
   3   1  10        0.47        0.68      0.28 o
   4   1  10       77.48       78.12      1.83 o
   5   1  10        0.79        1.13      1.05 o
   6   1  10        9.12       11.79      2.17 o
  -6   2  10       63.09       69.44      2.78 o
  -5   2  10       16.80       18.63      1.58 o
  -4   2  10        1.22        2.13      0.67 o
  -3   2  10      637.11      629.31      8.53 o
  -2   2  10       17.04       16.78      0.75 o
  -1   2  10      122.22      107.54      1.62 o
   0   2  10       21.80       23.27      0.71 o
   1   2  10        1.74        2.69      0.26 o
   2   2  10      144.43      137.74      1.99 o
   3   2  10      310.71      310.21      3.75 o
   4   2  10       43.85       42.33      1.45 o
   5   2  10       69.33       71.97      2.19 o
   6   2  10      101.53      102.87      2.85 o
   7   2  10      137.28      149.91      5.63 o
  -5   3  10       94.04       94.91      3.16 o
  -4   3  10      111.79      115.62      3.06 o
  -3   3  10      462.89      466.99      6.73 o
  -2   3  10      161.62      156.92      2.83 o
  -1   3  10       35.88       32.61      0.79 o
   0   3  10       20.59       16.48      0.59 o
   1   3  10      127.63      140.65      1.72 o
   2   3  10        0.40        0.19      0.24 o
   3   3  10      143.89      143.09      2.06 o
   4   3  10      848.46      829.69      9.76 o
   5   3  10       95.04      100.59      2.62 o
   6   3  10       13.16       13.39      1.21 o
   7   3  10        4.89        4.64      1.04 o
  -5   4  10       54.61       54.16      2.44 o
  -4   4  10       61.02       61.65      2.59 o
  -3   4  10      202.14      202.08      3.59 o
  -2   4  10      164.58      158.66      2.91 o
  -1   4  10        1.62        1.57      0.29 o
   0   4  10      334.56      325.78      3.55 o
   1   4  10      139.74      119.88      1.61 o
   2   4  10      143.94      151.31      2.12 o
   3   4  10       32.83       34.06      0.90 o
   4   4  10       24.58       23.69      1.31 o
   5   4  10        0.34        0.46      0.49 o
   6   4  10       92.89       90.67      2.99 o
   7   4  10       16.46       19.43      3.56 o
  -4   5  10       41.95       43.19      2.63 o
  -3   5  10       41.68       40.65      1.55 o
  -2   5  10       22.42       27.31      1.25 o
  -1   5  10        5.85        4.71      0.54 o
   0   5  10       98.30       90.11      2.48 o
   1   5  10       90.51       91.07      1.53 o
   2   5  10      138.94      136.37      2.19 o
   3   5  10     1687.59     1677.51     17.51 o
   4   5  10      108.25      109.59      1.98 o
   5   5  10        7.62        3.80      1.38 o
   6   5  10        3.60        3.61      0.95 o
  -4   6  10       34.56       41.00      2.45 o
  -3   6  10        8.10        7.52      0.74 o
  -2   6  10        4.17        3.77      0.59 o
  -1   6  10      391.31      375.66      5.91 o
   0   6  10        9.71       11.94      0.67 o
   1   6  10       37.72       37.41      1.05 o
   2   6  10        1.53        2.03      0.40 o
   3   6  10       43.89       44.63      1.21 o
   4   6  10        0.21        0.00      0.36 o
   5   6  10        7.59        8.39      1.62 o
   6   6  10       18.16       15.13      1.52 o
  -3   7  10       10.94       15.44      1.30 o
  -2   7  10        2.98        3.01      0.76 o
  -1   7  10        4.31        4.93      0.66 o
   0   7  10       17.05       17.81      0.97 o
   1   7  10      124.53      120.50      2.99 o
   2   7  10       51.70       46.85      1.72 o
   3   7  10        0.11        0.74      0.43 o
   4   7  10       88.82       90.54      2.70 o
   5   7  10      101.98      103.32      3.33 o
  -1   8  10        9.17       10.96      3.56 o
   0   8  10       10.98        9.29      0.94 o
   1   8  10        9.70        9.64      0.98 o
   2   8  10      208.24      206.09      5.92 o
   3   8  10       34.16       34.45      4.26 o
   4   8  10        1.70        0.64      0.76 o
  -3  -5  11       24.38       25.38      6.17 o
  -2  -5  11        9.31        7.32      1.37 o
  -1  -5  11       43.42       45.35      1.88 o
   0  -5  11        3.09        3.53      1.13 o
   1  -5  11        0.07        0.54      0.82 o
  -4  -4  11       40.89       43.86      2.40 o
  -3  -4  11        0.03        0.09      0.45 o
  -2  -4  11       15.65       15.48      1.20 o
  -1  -4  11       21.84       22.72      1.24 o
   0  -4  11       29.26       31.94      1.34 o
   1  -4  11       24.98       26.01      1.29 o
   2  -4  11        4.02        3.54      0.76 o
   3  -4  11       27.40       25.95      1.73 o
  -5  -3  11       10.81        8.81      1.25 o
  -4  -3  11       23.27       19.87      1.83 o
  -3  -3  11       65.21       64.96      1.85 o
  -2  -3  11      109.45      113.89      2.51 o
  -1  -3  11       54.29       57.91      1.39 o
   0  -3  11       29.56       22.56      1.62 o
   1  -3  11      123.06      123.04      2.65 o
   2  -3  11       25.53       26.54      1.38 o
   4  -3  11       80.79       68.21      1.96 o
  -5  -2  11       15.76       22.63      3.56 o
  -4  -2  11       57.30       47.22      1.47 o
  -3  -2  11        9.04       10.08      0.67 o
  -2  -2  11      108.90      111.31      1.84 o
  -1  -2  11       62.48       61.46      1.29 o
   0  -2  11       36.87       35.51      0.98 o
   1  -2  11        0.87        0.55      0.31 o
   2  -2  11        3.43        3.80      0.65 o
   3  -2  11      288.96      275.89      4.77 o
   4  -2  11        7.62        5.60      0.72 o
   5  -2  11        0.04        1.65      1.10 o
  -6  -1  11       11.71       16.93      2.17 o
  -5  -1  11       54.40       59.70      3.79 o
  -4  -1  11        3.36        4.07      0.73 o
  -3  -1  11       35.08       36.54      1.05 o
  -2  -1  11       34.42       31.36      0.97 o
  -1  -1  11      543.06      544.62      5.76 o
   0  -1  11      589.25      587.94      6.45 o
   1  -1  11       33.96       33.68      1.01 o
   3  -1  11       89.76       86.22      1.97 o
   4  -1  11        1.23        0.00      1.14 o
   5  -1  11      125.04      134.69      4.97 o
  -6   0  11       60.90       63.40      3.75 o
  -5   0  11        0.82        1.50      0.70 o
  -4   0  11       58.18       54.47      1.54 o
  -3   0  11      112.35      113.48      2.04 o
  -2   0  11       54.84       49.79      1.19 o
  -1   0  11       19.82       19.13      0.67 o
   0   0  11      309.37      312.78      3.76 o
   1   0  11        1.96        1.21      0.24 o
   2   0  11       55.56       50.01      1.45 o
   3   0  11       82.78       74.75      1.80 o
   4   0  11      104.01      100.60      3.07 o
   5   0  11      119.12      124.77      3.65 o
   6   0  11        0.10        0.00      0.73 o
  -6   1  11      107.19      119.84      3.74 o
  -5   1  11        0.05        0.05      0.61 o
  -4   1  11        2.46        2.42      0.73 o
  -3   1  11       38.14       37.30      1.29 o
  -2   1  11      206.28      204.07      2.94 o
  -1   1  11      245.59      251.84      3.28 o
   0   1  11        0.08        0.04      0.21 o
   1   1  11       45.45       47.73      0.97 o
   2   1  11      726.25      695.20      7.66 o
   3   1  11       15.06       15.15      0.91 o
   4   1  11       32.29       27.51      1.37 o
   5   1  11      172.32      175.26      3.83 o
   6   1  11       69.15       65.78      2.35 o
  -5   2  11       27.70       21.27      1.68 o
  -4   2  11        2.17        3.43      0.83 o
  -3   2  11       97.80       98.21      2.21 o
  -2   2  11      670.79      662.53      7.53 o
  -1   2  11      504.95      500.56      5.31 o
   0   2  11       25.74       21.50      0.82 o
   1   2  11      273.02      269.69      3.14 o
   2   2  11        1.82        2.86      0.34 o
   3   2  11       86.43       93.21      1.81 o
   4   2  11      126.03      122.83      2.63 o
   5   2  11       17.99       15.93      1.49 o
   6   2  11        8.29        9.57      1.08 o
  -5   3  11        5.53        4.30      0.95 o
  -4   3  11       38.10       36.53      1.98 o
  -3   3  11      175.63      171.04      3.18 o
  -2   3  11      127.99      126.91      2.52 o
  -1   3  11       10.77        9.62      0.68 o
   0   3  11      140.69      140.40      1.95 o
   1   3  11      519.91      500.19      4.97 o
   2   3  11       16.81       18.52      0.76 o
   3   3  11       17.29       16.71      0.73 o
   4   3  11      252.06      255.20      4.23 o
   5   3  11       36.89       39.17      1.83 o
   6   3  11       35.29       38.33      1.98 o
  -5   4  11        0.06        0.04      0.67 o
  -4   4  11        0.81        0.91      0.50 o
  -3   4  11       94.96       95.21      2.33 o
  -2   4  11      201.44      200.73      3.52 o
  -1   4  11       37.86       35.47      0.94 o
   0   4  11        0.00        0.25      0.26 o
   1   4  11      212.93      207.05      2.45 o
   2   4  11        2.96        1.99      0.31 o
   3   4  11      447.84      438.74      4.95 o
   4   4  11       48.19       48.71      1.22 o
   5   4  11        6.88        6.82      1.03 o
   6   4  11      140.70      149.33      4.09 o
  -4   5  11       36.34       36.19      2.11 o
  -3   5  11        2.59        2.36      0.57 o
  -2   5  11       88.98       88.53      2.18 o
  -1   5  11       89.79       89.94      2.03 o
   0   5  11       60.64       54.24      1.20 o
   1   5  11        9.08        8.35      0.50 o
   2   5  11        0.14        0.34      0.26 o
   3   5  11        1.81        1.98      0.40 o
   4   5  11      453.30      447.76      5.88 o
   5   5  11        0.54        0.00      0.47 o
   6   5  11       19.82       18.35      1.61 o
  -3   6  11       33.60       31.15      2.31 o
  -2   6  11        1.17        2.73      0.55 o
  -1   6  11        3.94        2.52      0.55 o
   0   6  11      501.94      484.29      6.34 o
   1   6  11        1.63        0.96      0.37 o
   2   6  11        1.13        1.63      0.43 o
   3   6  11       94.37       97.05      1.96 o
   4   6  11        3.09        4.12      0.67 o
   5   6  11       16.53       18.72      1.59 o
   6   6  11        3.19        1.94      0.86 o
  -2   7  11        2.54        1.67      0.74 o
  -1   7  11        0.30        0.30      0.45 o
   0   7  11       75.64       74.78      1.69 o
   1   7  11       16.22       15.58      1.33 o
   2   7  11       94.03       96.32      2.35 o
   3   7  11       29.40       28.05      1.34 o
   4   7  11        1.03        0.90      0.54 o
   5   7  11       65.88       64.96      2.61 o
  -1   8  11       13.88       16.37      1.89 o
   0   8  11        7.63        8.44      0.93 o
   1   8  11       19.13       23.21      1.39 o
   2   8  11        4.50        5.18      1.12 o
   3   8  11        4.56        2.29      0.99 o
   4   8  11        0.25        0.71      0.91 o
  -1  -5  12       19.04       23.86      2.61 o
   0  -5  12       24.64       21.13      2.11 o
  -3  -4  12        3.81        4.99      2.03 o
  -2  -4  12       55.76       64.36      2.99 o
  -1  -4  12        6.21        5.20      0.79 o
   0  -4  12        2.34        2.93      0.57 o
   1  -4  12       31.57       28.20      3.18 o
   2  -4  12       12.52       12.07      1.77 o
  -4  -3  12        0.26        0.49      0.61 o
  -3  -3  12        0.32        0.29      0.48 o
  -2  -3  12      145.83      160.28      3.30 o
  -1  -3  12       93.61       97.98      2.34 o
   0  -3  12       13.65       14.29      0.83 o
   1  -3  12       11.20       12.87      0.96 o
   2  -3  12       30.55       24.80      2.02 o
   3  -3  12      225.44      222.76      5.37 o
  -5  -2  12      143.55      147.97      5.19 o
  -4  -2  12       33.35       33.88      1.36 o
  -3  -2  12        4.33        4.42      0.61 o
  -2  -2  12        2.83        2.92      0.69 o
  -1  -2  12       38.25       38.53      1.31 o
   0  -2  12       72.97       78.27      1.65 o
   1  -2  12       26.33       27.13      1.52 o
   2  -2  12       18.63       18.06      1.30 o
   3  -2  12      508.40      474.23      7.41 o
   4  -2  12        1.59        0.00      0.50 o
  -5  -1  12       54.12       49.37      3.75 o
  -4  -1  12       53.32       49.64      1.86 o
  -3  -1  12      177.64      175.18      2.59 o
  -2  -1  12       14.19       11.05      0.85 o
  -1  -1  12      166.39      171.63      2.35 o
   0  -1  12      214.63      213.23      3.03 o
   1  -1  12        0.48        0.16      0.30 o
   2  -1  12      176.43      152.79      4.08 o
   3  -1  12        0.80        2.48      0.68 o
   4  -1  12       19.36       16.46      1.23 o
   5  -1  12      111.88      115.85      4.67 o
  -5   0  12        3.04        1.62      0.72 o
  -4   0  12       23.82       22.02      1.58 o
  -3   0  12      141.63      131.77      2.53 o
  -2   0  12        0.09        0.01      0.26 o
  -1   0  12      318.85      317.56      4.50 o
   0   0  12      133.81      142.30      2.01 o
   1   0  12        3.62        2.55      0.41 o
   2   0  12      326.36      331.35      4.93 o
   3   0  12       95.98       79.72      2.35 o
   4   0  12        5.32        4.59      0.70 o
   5   0  12       42.98       45.86      4.32 o
  -5   1  12        0.89        2.67      0.84 o
  -4   1  12        0.74        1.18      0.49 o
  -3   1  12      175.42      164.93      4.00 o
  -2   1  12      291.70      291.74      4.32 o
  -1   1  12      338.96      325.44      3.76 o
   0   1  12      253.01      252.26      3.43 o
   1   1  12       39.81       37.81      0.97 o
   3   1  12        0.02        0.14      0.30 o
   4   1  12       34.66       40.02      1.81 o
   5   1  12       60.45       56.96      2.09 o
   6   1  12       24.92       25.06      1.72 o
  -5   2  12       52.36       48.78      2.48 o
  -4   2  12      226.44      225.84      4.20 o
  -3   2  12       58.84       61.42      1.93 o
  -2   2  12      895.74      889.24     10.50 o
  -1   2  12      225.00      230.88      2.88 o
   0   2  12      111.32      111.41      1.84 o
   1   2  12       14.36       14.81      0.60 o
   2   2  12      118.30      117.74      2.04 o
   3   2  12       52.79       51.36      1.32 o
   4   2  12      149.51      144.91      3.22 o
   5   2  12      153.25      165.76      4.79 o
   6   2  12       22.16       22.19      1.53 o
  -5   3  12        0.43        0.28      0.75 o
  -4   3  12       42.12       42.49      1.65 o
  -3   3  12      123.99      118.03      2.67 o
  -2   3  12      368.28      383.54      5.92 o
  -1   3  12       71.74       72.29      1.58 o
   0   3  12        3.13        3.87      0.38 o
   1   3  12      139.75      132.48      1.79 o
   2   3  12       12.54       11.61      0.76 o
   3   3  12        0.49        0.58      0.28 o
   4   3  12       24.99       23.73      1.05 o
   5   3  12        3.84        3.66      0.75 o
   6   3  12       86.90       87.09      2.68 o
  -4   4  12       16.68       13.17      1.21 o
  -3   4  12       43.41       40.14      1.58 o
  -2   4  12      148.20      144.51      2.96 o
  -1   4  12       21.04       21.64      1.05 o
   0   4  12       21.37       20.83      0.81 o
   1   4  12       19.21       18.73      0.64 o
   2   4  12        2.07        1.55      0.32 o
   3   4  12      187.28      186.81      2.62 o
   4   4  12       80.75       88.29      2.92 o
   5   4  12       40.73       40.62      3.34 o
   6   4  12       69.98       65.45      3.71 o
  -4   5  12       32.37       38.78      2.35 o
  -3   5  12       81.84       82.74      2.43 o
  -2   5  12       83.00       83.64      2.51 o
  -1   5  12        0.06        0.69      0.39 o
   0   5  12      236.16      227.24      3.20 o
   1   5  12       14.25       15.32      0.79 o
   2   5  12        0.33        0.00      0.26 o
   3   5  12      163.34      162.41      2.42 o
   4   5  12       20.63       20.04      0.98 o
   5   5  12      129.20      134.67      3.19 o
   6   5  12        0.03        0.00      0.79 o
  -3   6  12       75.90       73.17      3.38 o
  -2   6  12        7.07        6.75      1.26 o
  -1   6  12        7.98        8.45      0.81 o
   1   6  12        0.55        1.08      0.39 o
   2   6  12      168.82      170.09      4.26 o
   3   6  12      194.63      187.78      3.27 o
   4   6  12        0.64        0.72      0.45 o
   5   6  12       86.77       93.38      3.12 o
  -2   7  12        4.07        4.18      0.92 o
  -1   7  12        0.10        2.24      0.70 o
   0   7  12        0.79        1.42      0.51 o
   1   7  12       11.67       10.83      1.62 o
   2   7  12       71.99       75.14      2.13 o
   3   7  12      144.50      142.08      4.81 o
   4   7  12        2.74        2.46      0.82 o
   0   8  12        0.48        0.24      1.53 o
   1   8  12       12.73       12.27      2.92 o
   2   8  12       44.79       48.91      2.69 o
   3   8  12        7.65        7.25      2.03 o
  -2  -4  13       39.43       47.35      2.78 o
  -1  -4  13       66.77       75.05      3.36 o
   0  -4  13        0.02        0.06      0.45 o
   1  -4  13       17.03       25.12      3.81 o
  -3  -3  13        8.20       12.46      1.38 o
  -2  -3  13       13.42       17.03      1.44 o
  -1  -3  13       20.56       17.48      1.11 o
   0  -3  13        1.15        1.95      0.52 o
   1  -3  13       10.07        8.76      0.85 o
   2  -3  13        5.43        8.05      1.15 o
   3  -3  13       27.53       30.08      2.11 o
  -4  -2  13       40.32       47.40      2.20 o
  -3  -2  13       62.08       62.84      1.74 o
  -2  -2  13       23.09       23.75      1.31 o
  -1  -2  13       48.27       50.38      1.57 o
   0  -2  13      325.90      337.16      4.70 o
   1  -2  13       11.65       12.08      0.91 o
   2  -2  13        4.63        2.81      0.60 o
   3  -2  13       20.35       15.94      1.50 o
   4  -2  13      200.61      191.01      6.34 o
  -5  -1  13        4.01        2.25      1.03 o
  -4  -1  13       22.77       18.84      1.22 o
  -3  -1  13      121.19      121.53      2.93 o
  -2  -1  13       55.36       56.63      1.37 o
  -1  -1  13        6.73        7.11      0.90 o
   0  -1  13        8.88       12.59      0.72 o
   1  -1  13       52.38       57.16      1.64 o
   2  -1  13      176.53      162.72      3.28 o
   3  -1  13        8.47        7.72      0.95 o
   4  -1  13        1.37        2.57      0.67 o
  -5   0  13       39.98       43.15      2.31 o
  -4   0  13       28.29       33.91      1.73 o
  -3   0  13       34.09       32.61      1.36 o
  -2   0  13        2.93        3.80      0.73 o
  -1   0  13      237.03      242.32      3.06 o
   0   0  13        3.78        5.06      0.46 o
   1   0  13        0.15        0.00      0.28 o
   2   0  13        2.83        2.74      0.54 o
   3   0  13      517.17      505.63      8.91 o
   4   0  13       53.99       49.52      2.26 o
   5   0  13        0.94        0.47      0.98 o
  -5   1  13        2.61        0.68      0.73 o
  -4   1  13       71.31       70.06      2.90 o
  -3   1  13        8.42        9.72      0.85 o
  -2   1  13      251.90      266.25      4.12 o
  -1   1  13      925.92      920.36      9.30 o
   0   1  13      259.30      258.58      3.46 o
   1   1  13       22.74       19.67      1.03 o
   2   1  13       80.12       70.89      1.74 o
   3   1  13        3.26        3.67      0.58 o
   4   1  13       23.01       22.76      1.16 o
   5   1  13       72.95       81.19      2.60 o
  -5   2  13       23.16       26.58      1.96 o
  -4   2  13       78.97       75.18      2.83 o
  -3   2  13       22.58       22.24      1.78 o
  -2   2  13       85.89       78.17      1.81 o
  -1   2  13        0.03        0.15      0.28 o
   0   2  13       52.59       49.19      1.15 o
   1   2  13      210.76      203.49      2.94 o
   2   2  13       16.83       13.27      0.86 o
   3   2  13        1.61        1.51      0.43 o
   4   2  13       89.43       90.97      2.11 o
   5   2  13       33.69       38.74      1.97 o
  -4   3  13        2.17        3.01      0.66 o
  -3   3  13        5.01        5.07      0.90 o
  -2   3  13       61.57       63.40      1.68 o
  -1   3  13      114.23      111.58      2.44 o
   0   3  13        0.23        0.56      0.51 o
   1   3  13       14.32       15.29      0.72 o
   2   3  13       55.93       54.49      1.24 o
   3   3  13       28.95       33.80      1.13 o
   4   3  13       28.36       27.51      1.68 o
   5   3  13       20.73       21.79      1.47 o
  -4   4  13       16.22       19.15      1.65 o
  -3   4  13        1.38        0.53      0.50 o
  -2   4  13        1.25        1.95      0.58 o
  -1   4  13      133.04      127.85      2.83 o
   0   4  13      103.98      103.29      2.06 o
   1   4  13        1.47        1.21      0.34 o
   2   4  13       12.27       15.82      0.76 o
   3   4  13      183.00      186.69      2.81 o
   4   4  13       27.71       27.10      1.11 o
   5   4  13       54.98       52.71      2.27 o
  -3   5  13        8.35        5.25      1.00 o
  -2   5  13        1.66        2.94      0.68 o
  -1   5  13        0.60        0.63      0.57 o
   0   5  13        0.11        1.32      0.35 o
   1   5  13      309.34      300.48      4.72 o
   2   5  13       15.51       16.17      0.78 o
   3   5  13      178.13      175.54      3.23 o
   4   5  13        0.08        0.44      0.45 o
   5   5  13       92.84       95.38      4.10 o
  -2   6  13       23.10       20.33      2.02 o
  -1   6  13        0.82        1.27      0.50 o
   0   6  13        1.12        0.76      0.35 o
   1   6  13       32.91       32.98      1.30 o
   2   6  13       57.89       61.94      1.87 o
   3   6  13      219.85      225.99      4.09 o
   4   6  13       65.91       68.51      1.86 o
   5   6  13        1.89        1.76      0.83 o
  -1   7  13       95.57       87.95      2.93 o
   0   7  13        0.31        0.00      0.41 o
   1   7  13        9.54        7.52      0.91 o
   2   7  13       27.32       27.15      2.44 o
   3   7  13       50.62       45.49      2.99 o
   4   7  13        0.03        0.00      0.66 o
  -2  -3  14        7.48        9.35      1.91 o
  -1  -3  14       23.06       24.39      1.31 o
   0  -3  14       36.14       30.55      1.54 o
   1  -3  14        1.26        1.55      0.89 o
  -3  -2  14       52.36       52.69      2.03 o
  -2  -2  14       71.80       74.42      4.63 o
  -1  -2  14        0.42        0.51      0.42 o
   0  -2  14       35.28       38.95      2.07 o
   1  -2  14       75.49       79.56      2.13 o
   2  -2  14        0.01        0.00      0.61 o
   3  -2  14        3.92        3.41      1.25 o
  -4  -1  14        0.62        0.40      0.93 o
  -3  -1  14       17.64       16.25      1.42 o
  -2  -1  14      120.81      119.10      2.28 o
  -1  -1  14       23.38       22.60      1.15 o
   0  -1  14      104.71      100.85      2.24 o
   1  -1  14       24.82       26.46      1.27 o
   2  -1  14       38.42       37.59      1.79 o
   3  -1  14       67.32       68.51      5.40 o
   4  -1  14        2.85        2.04      1.21 o
  -4   0  14       15.75       15.21      1.92 o
  -3   0  14        0.82        0.73      0.44 o
  -2   0  14        8.26        8.72      0.65 o
  -1   0  14       59.19       66.74      1.68 o
   0   0  14       41.28       38.92      1.33 o
   1   0  14        0.22        0.00      0.54 o
   2   0  14       64.18       64.00      2.15 o
   3   0  14       73.34       78.56      2.24 o
   4   0  14        1.36        0.29      0.64 o
  -4   1  14       72.16       75.80      2.83 o
  -3   1  14      178.10      179.57      3.73 o
  -2   1  14       23.08       24.93      1.05 o
  -1   1  14       37.34       39.27      1.19 o
   0   1  14       84.32       82.82      1.69 o
   1   1  14        5.17        6.07      1.19 o
   2   1  14       30.20       31.65      1.41 o
   3   1  14        2.16        2.41      0.58 o
   4   1  14        8.60        8.80      0.87 o
   5   1  14       72.16       75.86      2.56 o
  -4   2  14        2.63        4.06      1.11 o
  -3   2  14       31.03       35.81      1.58 o
  -2   2  14       29.32       27.13      1.49 o
  -1   2  14      347.21      358.90      5.68 o
   0   2  14       36.10       35.61      1.01 o
   1   2  14       16.63       18.99      0.96 o
   2   2  14      101.54      101.37      3.87 o
   3   2  14       53.47       53.26      1.54 o
   4   2  14        6.70        6.40      0.70 o
   5   2  14       45.48       47.39      2.24 o
  -4   3  14        4.28        4.42      0.95 o
  -3   3  14      120.07      119.26      3.61 o
  -2   3  14      139.13      131.82      3.04 o
  -1   3  14      289.79      295.36      5.14 o
   0   3  14       24.22       26.41      0.94 o
   1   3  14       19.58       22.55      0.94 o
   2   3  14        7.19        7.39      0.66 o
   3   3  14       54.81       55.81      1.72 o
   4   3  14       34.07       36.90      1.45 o
   5   3  14        4.73        4.67      0.86 o
  -3   4  14        0.52        1.51      0.67 o
  -2   4  14       78.37       73.35      3.12 o
  -1   4  14       62.13       64.08      1.95 o
   0   4  14        0.98        0.75      0.35 o
   1   4  14       38.34       40.80      1.17 o
   2   4  14        2.89        3.41      0.46 o
   3   4  14       55.53       55.66      1.58 o
   4   4  14      251.77      258.58      4.20 o
   5   4  14       10.89        9.31      1.09 o
  -3   5  14       25.01       23.75      2.26 o
  -2   5  14       70.12       79.21      3.53 o
  -1   5  14        2.05        1.49      0.55 o
   0   5  14       57.00       52.27      1.44 o
   1   5  14        0.05        0.04      0.35 o
   2   5  14       55.74       63.10      1.67 o
   3   5  14       31.01       31.22      1.38 o
   4   5  14      369.79      375.70      5.57 o
   5   5  14       23.41       21.74      2.22 o
  -2   6  14       31.92       29.75      2.50 o
  -1   6  14       16.18       13.68      1.65 o
   0   6  14        0.05        0.58      0.48 o
   1   6  14       12.80       14.87      0.94 o
   2   6  14       34.45       37.78      1.67 o
   3   6  14      153.56      163.25      3.60 o
   4   6  14        1.50        0.47      0.64 o
   0   7  14       57.03       61.38      3.36 o
   1   7  14        1.02        0.72      0.68 o
   2   7  14        4.06        4.60      0.99 o
   3   7  14      124.47      131.13      3.74 o
  -2  -2  15      105.46      112.28      3.27 o
  -1  -2  15       30.49       33.53      2.68 o
   0  -2  15       11.01        9.00      0.85 o
   1  -2  15       82.81       95.20      3.04 o
   2  -2  15        9.41       12.86      1.38 o
  -3  -1  15       21.79       19.57      1.59 o
  -2  -1  15       30.26       33.48      1.52 o
  -1  -1  15        1.01        0.71      0.50 o
   0  -1  15       31.83       33.87      2.37 o
   1  -1  15        0.63        0.70      0.46 o
   2  -1  15        1.54        0.00      0.61 o
   3  -1  15       32.74       35.27      2.77 o
  -3   0  15       94.43       91.29      3.28 o
  -2   0  15       56.92       52.23      2.15 o
  -1   0  15       91.48       92.05      2.07 o
   0   0  15      234.30      260.78      3.87 o
   1   0  15        0.98        0.70      0.47 o
   2   0  15        1.01        0.62      0.60 o
   3   0  15        1.81        2.38      0.82 o
  -3   1  15       47.60       45.89      2.41 o
  -2   1  15       10.88       12.39      0.90 o
  -1   1  15      104.44      105.85      2.15 o
   0   1  15        0.01        0.00      0.30 o
   1   1  15        9.63        7.94      0.85 o
   2   1  15      529.78      521.49      9.59 o
   3   1  15       55.10       48.08      1.76 o
   4   1  15        0.46        0.87      0.76 o
  -3   2  15        7.66       12.04      1.34 o
  -2   2  15      242.64      235.60      4.52 o
  -1   2  15        0.12        0.98      0.59 o
   0   2  15       23.85       24.76      0.96 o
   1   2  15        0.01        0.00      0.33 o
   2   2  15      202.12      206.54      5.19 o
   3   2  15       99.62      100.75      2.51 o
   4   2  15       88.74       83.83      2.13 o
  -3   3  15        1.58        1.84      0.78 o
  -2   3  15        8.97        8.01      1.18 o
  -1   3  15      118.31      121.50      2.84 o
   0   3  15       11.11       10.40      0.68 o
   1   3  15       75.06       77.82      2.09 o
   2   3  15        0.42        0.40      0.40 o
   3   3  15        0.04        0.85      0.59 o
   4   3  15      146.10      151.15      3.05 o
  -3   4  15       33.86       30.05      2.73 o
  -2   4  15       38.31       29.59      2.48 o
  -1   4  15        3.55        3.30      0.64 o
   0   4  15        5.98        5.94      0.60 o
   1   4  15       38.40       42.52      1.54 o
   2   4  15       36.09       35.27      1.23 o
   3   4  15        3.82        5.54      0.63 o
   4   4  15       98.30      103.94      2.83 o
  -2   5  15       95.58      101.29      4.58 o
  -1   5  15       22.78       21.32      1.94 o
   0   5  15        1.27        0.10      0.36 o
   1   5  15       12.14       10.93      0.83 o
   2   5  15        1.39        2.63      0.64 o
   3   5  15       42.10       49.10      1.68 o
   4   5  15      169.31      174.92      3.87 o
  -1   6  15       30.61       28.74      5.15 o
   0   6  15      166.57      157.45      4.31 o
   1   6  15       34.46       27.97      1.63 o
   2   6  15        7.35        8.58      0.98 o
   3   6  15       45.79       45.84      1.92 o
  -2  -1  16        3.22        2.76      0.68 o
  -1  -1  16        4.35        4.30      0.84 o
   0  -1  16       48.53       51.38      1.68 o
   1  -1  16       13.58       15.35      1.80 o
  -2   0  16       43.32       43.90      2.28 o
  -1   0  16       32.29       38.05      1.54 o
   0   0  16        1.06        3.07      0.63 o
   1   0  16       26.41       31.04      2.42 o
   2   0  16       27.86       27.76      2.42 o
  -3   1  16        1.48        2.32      0.74 o
  -2   1  16        7.93        9.85      1.04 o
  -1   1  16       14.26       15.65      1.16 o
   0   1  16       27.75       27.55      1.43 o
   1   1  16        5.84        8.03      1.50 o
   2   1  16       69.66       77.29      3.40 o
   3   1  16       59.95       65.73      2.63 o
  -2   2  16       22.15       20.70      1.43 o
  -1   2  16      195.49      204.75      5.39 o
   0   2  16       34.30       36.92      1.76 o
   1   2  16       38.66       35.99      2.15 o
   2   2  16       19.12       19.08      1.93 o
   3   2  16       54.26       52.37      2.29 o
  -2   3  16        6.96        8.23      1.49 o
  -1   3  16       56.52       56.51      1.89 o
   0   3  16        7.25        7.96      0.72 o
   1   3  16       42.50       45.16      1.63 o
   2   3  16      125.91      130.23      6.23 o
   3   3  16       45.20       45.45      1.94 o
  -2   4  16       89.19       89.34      3.93 o
   0   4  16       23.88       23.80      1.63 o
   1   4  16      101.24      109.21      2.69 o
   2   4  16       11.02       10.55      0.94 o
   3   4  16        0.68        0.17      0.59 o
  -1   5  16       51.15       53.38      2.57 o
   0   5  16       18.56       18.10      1.76 o
   1   5  16        0.37        0.40      0.60 o
   2   5  16        3.63        3.77      0.75 o
   3   5  16       46.19       51.40      1.80 o
   1   6  16       26.69       28.91      2.37 o
   0   0  17       66.14       75.40      3.42 o
  -1   1  17      255.73      260.93      5.99 o
   0   1  17        1.77        1.80      1.65 o
   1   1  17       10.69       10.84      1.65 o
   2   1  17        0.06        0.87      0.85 o
  -1   2  17        1.28        1.66      0.84 o
   0   2  17       62.18       65.96      2.62 o
   1   2  17       13.75       11.21      2.03 o
   2   2  17        0.17        0.00      0.76 o
  -1   3  17        2.28        2.99      0.87 o
   0   3  17        9.17       10.38      1.30 o
   1   3  17       38.87       43.94      3.85 o
   2   3  17      165.78      179.46      6.99 o
   0   4  17       16.44       16.80      1.59 o
   1   4  17        1.95        2.10      0.80 o
   2   4  17      134.71      150.99      4.18 o
 
